# Supplementary material for: Data Mining Approach to Melatonin Treatment in Alzheimer’s Disease: New Gene Targets MMP2 and NR3C1
Source: Int J Mol Sci. 2025 Jan 2;26(1):338. doi: 10.3390/ijms26010338 (PMC11721392; doi:10.3390/ijms26010338)
Supplement: Supplementary file 1 [file ijms-26-00338-s001.zip]

Archive with 2 entries (2 files):
- Zhang-Tsui et al 2024 Dataset.xlsx
- __MACOSX/._Zhang-Tsui et al 2024 Dataset.xlsx
