# Supplementary material for: Data Mining Approach to Melatonin Treatment in Alzheimer’s Disease: New Gene Targets MMP2 and NR3C1
Source: Int J Mol Sci. 2025 Jan 2;26(1):338. doi: 10.3390/ijms26010338 (PMC11721392; doi:10.3390/ijms26010338)
Supplement: Supplementary file 1 [file ijms-26-00338-s001.zip › Zhang-Tsui et al 2024 Dataset.xlsx]

## Sheet: AD pathology genes
Disease	Disease_id	Gene	Gene_id	UniProt	Gene_Full_Name	Protein_Class	N_diseases_g	DSI_g	DPI_g	pLI	Score_gda	EL_gda	EI_gda	N_PMIDs	N_SNPs_gda	First_Ref	Last_Ref
Alzheimer's Disease	C0002395	ACE	1636	P12821	angiotensin I converting enzyme	Enzyme	1082	0.328	0.923	1.0344e-37	0.9	strong	0.915	94	8	1998	2020
Alzheimer's Disease	C0002395	APP	351	P05067	amyloid beta precursor protein	Enzyme modulator	485	0.422	0.846	0.046544	0.9		0.981	2575	61	1987	2020
Alzheimer's Disease	C0002395	ADAM10	102	O14672	ADAM metallopeptidase domain 10		224	0.489	0.846	1	0.7		0.986	74	8	2000	2019
Alzheimer's Disease	C0002395	GSK3B	2932	P49841	glycogen synthase kinase 3 beta	Kinase	393	0.43	0.846	0.95571	0.7		0.982	113	4	2000	2020
Alzheimer's Disease	C0002395	HFE	3077	Q30201	homeostatic iron regulator		415	0.436	0.846	2.5587e-08	0.7	strong	0.963	27	3	2001	2018
Alzheimer's Disease	C0002395	APOE	348	P02649	apolipoprotein E		1049	0.338	0.962	0.0018685	0.7		0.946	3042	25	1991	2020
Alzheimer's Disease	C0002395	MAPT	4137	P10636	microtubule associated protein tau		469	0.446	0.923	0.0060258	0.7		0.99	997	23	1988	2020
Alzheimer's Disease	C0002395	TREM2	54209	Q9NZC2	triggering receptor expressed on myeloid cells 2		239	0.519	0.769	3.2892e-09	0.7	limited	0.977	214	13	2007	2020
Alzheimer's Disease	C0002395	PSEN1	5663	P49768	presenilin 1	Enzyme	369	0.469	0.846	0.97322	0.7		0.971	682	62	1990	2020
Alzheimer's Disease	C0002395	PLAU	5328	P00749	plasminogen activator, urokinase	Enzyme	439	0.425	0.923	2.3058e-06	0.68		1	8	1	2002	2013
Alzheimer's Disease	C0002395	BACE1	23621	P56817	beta-secretase 1	Enzyme	120	0.559	0.769	0.87888	0.6		0.985	472	4	1999	2020
Alzheimer's Disease	C0002395	IDE	3416	P14735	insulin degrading enzyme	Enzyme	71	0.604	0.577	0.0066309	0.6		0.955	88	9	2000	2019
Alzheimer's Disease	C0002395	IL1B	3553	P01584	interleukin 1 beta		1801	0.276	0.962	0.13005	0.6		0.966	116	0	1989	2020
Alzheimer's Disease	C0002395	INSR	3643	P06213	insulin receptor	Kinase	452	0.432	0.846	3.6145e-05	0.6		1	34	0	2002	2020
Alzheimer's Disease	C0002395	LEP	3952	P41159	leptin		931	0.349	0.846	0.46491	0.6		0.944	36	0	2004	2019
Alzheimer's Disease	C0002395	NPY	4852	P01303	neuropeptide Y	Signaling	381	0.447	0.846	0.14294	0.6		0.833	12	0	2000	2018
Alzheimer's Disease	C0002395	BCL2	596	P10415	BCL2 apoptosis regulator	Signaling	1456	0.291	0.885	0.55903	0.6		1	32	1	1996	2019
Alzheimer's Disease	C0002395	BDNF	627	P23560	brain derived neurotrophic factor	Signaling	992	0.345	0.923	0.65626	0.6		0.958	239	10	1991	2020
Alzheimer's Disease	C0002395	CASP3	836	P42574	caspase 3	Enzyme	819	0.351	0.923	0.10017	0.6		0.98	50	2	1999	2020
Alzheimer's Disease	C0002395	IGF2	3481	P01344	insulin like growth factor 2		604	0.39	0.885	0.044127	0.57		1	9	0	2002	2019
Alzheimer's Disease	C0002395	IGF1R	3480	P08069	insulin like growth factor 1 receptor	Kinase	556	0.399	0.885	0.96799	0.56		1	9	0	2005	2020
Alzheimer's Disease	C0002395	ATP5F1A	498	P25705	ATP synthase F1 subunit alpha	Transporter	84	0.604	0.731	0.99945	0.54		1	6	0	2003	2017
Alzheimer's Disease	C0002395	INS	3630	P01308	insulin		405	0.445	0.923	0.30091	0.53		1	6	0	1991	2020
Alzheimer's Disease	C0002395	BAX	581	Q07812	BCL2 associated X, apoptosis regulator	Signaling	420	0.417	0.885	0.31746	0.52		1	8	0	1997	2018
Alzheimer's Disease	C0002395	ABCA7	10347	Q8IZY2	ATP binding cassette subfamily A member 7	Transporter	70	0.644	0.577	2.1111e-55	0.5		0.985	65	13	2011	2019
Alzheimer's Disease	C0002395	TOMM40	10452	O96008	translocase of outer mitochondrial membrane 40	Transporter	113	0.59	0.538	0.99218	0.5		0.978	92	29	2009	2020
Alzheimer's Disease	C0002395	CLU	1191	P10909	clusterin		412	0.426	0.885	7.8072e-05	0.5		0.94	133	8	1991	2020
Alzheimer's Disease	C0002395	CR1	1378	P17927	complement C3b/C4b receptor 1 (Knops blood group)		129	0.533	0.808	1.6488e-35	0.5		0.971	35	13	2009	2019
Alzheimer's Disease	C0002395	A2M	2	P01023	alpha-2-macroglobulin	Enzyme modulator	147	0.529	0.769	4.5229e-11	0.5		0.769	39	2	1998	2018
Alzheimer's Disease	C0002395	EPHA1	2041	P21709	EPH receptor A1	Kinase	119	0.544	0.731	1.4624e-23	0.5		0.933	15	3	2009	2019
Alzheimer's Disease	C0002395	CD2AP	23607	Q9Y5K6	CD2 associated protein		113	0.558	0.731	0.22989	0.5		1	21	2	2011	2019
Alzheimer's Disease	C0002395	BIN1	274	O00499	bridging integrator 1		163	0.55	0.692	0.77822	0.5		0.98	51	7	2011	2020
Alzheimer's Disease	C0002395	APOC1	341	P02654	apolipoprotein C1		95	0.581	0.577	0.21685	0.5		1	20	8	1999	2019
Alzheimer's Disease	C0002395	MPO	4353	P05164	myeloperoxidase	Enzyme	653	0.377	0.923	7.105e-15	0.5		1	13	2	1999	2019
Alzheimer's Disease	C0002395	NOS3	4846	P29474	nitric oxide synthase 3		706	0.378	0.885	6.7246e-07	0.5		0.9	20	1	1999	2018
Alzheimer's Disease	C0002395	PSEN2	5664	P49810	presenilin 2	Enzyme	146	0.55	0.654	0.00053736	0.5		0.977	177	12	1995	2020
Alzheimer's Disease	C0002395	SORL1	6653	Q92673	sortilin related receptor 1	Transporter	103	0.582	0.692	7.6609e-11	0.5		0.973	111	18	2004	2020
Alzheimer's Disease	C0002395	PICALM	8301	Q13492	phosphatidylinositol binding clathrin assembly protein	Transporter	79	0.592	0.538	0.99896	0.5		0.947	75	19	2009	2019
Alzheimer's Disease	C0002395	VSNL1	7447	P62760	visinin like 1		52	0.631	0.423	0.45742	0.49		1	11	3	2001	2019
Alzheimer's Disease	C0002395	INPP5D	3635	Q92835	inositol polyphosphate-5-phosphatase D		109	0.558	0.731	0.97198	0.45		1	9	3	2013	2020
Alzheimer's Disease	C0002395	NECTIN2	5819	Q92692	nectin cell adhesion molecule 2		106	0.575	0.769	0.96926	0.44		1	25	53	2008	2019
Alzheimer's Disease	C0002395	MS4A4A	51338	Q96JQ5	membrane spanning 4-domains A4A	Receptor	21	0.722	0.308	8.0964e-06	0.43		1	8	33	2011	2019
Alzheimer's Disease	C0002395	PCDH11X	27328	Q9BZA7	protocadherin 11 X-linked		18	0.729	0.308	0.015836	0.42		1	3	2	2009	2011
Alzheimer's Disease	C0002395	CASS4	57091	Q9NQ75	Cas scaffold protein family member 4		19	0.722	0.231	0.36682	0.42		1	5	2	2013	2019
Alzheimer's Disease	C0002395	CYP46A1	10858	Q9Y6A2	cytochrome P450 family 46 subfamily A member 1	Enzyme	39	0.659	0.5	0.98552	0.4		0.953	43	5	2000	2019
Alzheimer's Disease	C0002395	CHRNA7	1139	P36544;Q494W8	cholinergic receptor nicotinic alpha 7 subunit	Ion channel	172	0.532	0.654	0.00041549	0.4		1	12	1	2001	2017
Alzheimer's Disease	C0002395	CST3	1471	P01034	cystatin C		370	0.436	0.808	0.0039011	0.4		0.935	46	1	1988	2019
Alzheimer's Disease	C0002395	CYP2D6	1565	P10635	cytochrome P450 family 2 subfamily D member 6		432	0.437	0.885	1.0793e-25	0.4		0.909	33	2	1995	2019
Alzheimer's Disease	C0002395	DHCR24	1718	Q15392	24-dehydrocholesterol reductase	Enzyme	216	0.498	0.769	0.031029	0.4		0.958	24	4	2000	2019
Alzheimer's Disease	C0002395	DPYSL2	1808	Q16555	dihydropyrimidinase like 2	Enzyme	93	0.585	0.692	0.99375	0.4		0.947	19	0	1999	2020
Alzheimer's Disease	C0002395	ESR1	2099	P03372	estrogen receptor 1	Nuclear receptor	1101	0.324	0.962	0.9992	0.4		0.944	54	5	1999	2019
Alzheimer's Disease	C0002395	NCSTN	23385	Q92542	nicastrin		40	0.666	0.462	0.99942	0.4		1	21	1	2001	2020
Alzheimer's Disease	C0002395	HMOX1	3162	P09601	heme oxygenase 1		666	0.381	0.923	0.0096817	0.4		0.92	25	1	1995	2020
Alzheimer's Disease	C0002395	IGF1	3479	P05019	insulin like growth factor 1		1206	0.318	0.885	0.2716	0.4		1	41	2	2000	2020
Alzheimer's Disease	C0002395	IL6	3569	P05231	interleukin 6		2367	0.248	0.962	0.31536	0.4		0.938	112	1	1993	2019
Alzheimer's Disease	C0002395	MIR146A	406938		microRNA 146a		505	0.398	0.885		0.4		1	19	1	2008	2019
Alzheimer's Disease	C0002395	MAOB	4129	P27338	monoamine oxidase B		152	0.533	0.808	0.99903	0.4		1	38	1	1994	2020
Alzheimer's Disease	C0002395	ACHE	43	P22303	acetylcholinesterase (Cartwright blood group)	Enzyme	418	0.445	0.885	0.99827	0.4		0.985	388	1	1991	2020
Alzheimer's Disease	C0002395	MTHFR	4524	P42898	methylenetetrahydrofolate reductase		985	0.337	0.885	3.2068e-10	0.4		0.868	38	4	1999	2018
Alzheimer's Disease	C0002395	PPARG	5468	P37231	peroxisome proliferator activated receptor gamma	Nuclear receptor	877	0.358	0.885	0.029194	0.4		0.907	54	6	2000	2019
Alzheimer's Disease	C0002395	PRNP	5621	F7VJQ1;P04156	prion protein		426	0.445	0.923	0.00063182	0.4		0.902	102	3	1986	2020
Alzheimer's Disease	C0002395	RELN	5649	P78509	reelin		178	0.515	0.731	1	0.4		1	29	3	2002	2019
Alzheimer's Disease	C0002395	BCHE	590	P06276	butyrylcholinesterase		392	0.447	0.923	1.0643e-13	0.4		0.962	343	3	1995	2020
Alzheimer's Disease	C0002395	TFAM	7019	Q00059	transcription factor A, mitochondrial		147	0.529	0.731	0.17259	0.4		0.9	10	2	2004	2019
Alzheimer's Disease	C0002395	TNF	7124	P01375	tumor necrosis factor	Signaling	2724	0.231	0.962	0.8033	0.4		0.963	134	2	1998	2020
Alzheimer's Disease	C0002395	VEGFA	7422	P15692	vascular endothelial growth factor A	Signaling	1899	0.266	0.923	2.4085e-05	0.4		0.919	37	3	2005	2020
Alzheimer's Disease	C0002395	CD33	945	P20138	CD33 molecule	Receptor	142	0.524	0.769	5.6888e-07	0.4		0.972	36	3	2011	2019
Alzheimer's Disease	C0002395	CRH	1392	P06850	corticotropin releasing hormone	Signaling	402	0.439	0.808	0.71614	0.39		0.9	10	0	1995	2019
Alzheimer's Disease	C0002395	SOD2	6648	P04179	superoxide dismutase 2	Enzyme	668	0.379	0.923	0.15499	0.38		0.889	9	2	2001	2018
Alzheimer's Disease	C0002395	PLCG2	5336	P16885	phospholipase C gamma 2	Enzyme	82	0.588	0.808	0.99562	0.36		1	6	1	2017	2019
Alzheimer's Disease	C0002395	UNC5C	8633	O95185	unc-5 netrin receptor C	Receptor	47	0.65	0.462	0.0008813	0.36		1	7	4	2014	2016
Alzheimer's Disease	C0002395	ABI3	51225	Q9P2A4	ABI family member 3	Enzyme modulator	27	0.716	0.231	5.0089e-05	0.35		1	5	2	2017	2019
Alzheimer's Disease	C0002395	WWOX	51741	Q9NZC7	WW domain containing oxidoreductase	Enzyme	356	0.453	0.808	1.2376e-15	0.35		1	6	0	2004	2019
Alzheimer's Disease	C0002395	TF	7018	P02787	transferrin	Enzyme	168	0.527	0.846	4.1001e-08	0.35		1	6	2	2002	2012
Alzheimer's Disease	C0002395	CHRNB2	1141	P17787	cholinergic receptor nicotinic beta 2 subunit	Ion channel	96	0.617	0.308	0.00072964	0.34		1	4	0	1999	2007
Alzheimer's Disease	C0002395	SLC30A6	55676	Q6NXT4	solute carrier family 30 member 6	Transporter	19	0.711	0.346	6.906e-09	0.34		1	4	0	2006	2014
Alzheimer's Disease	C0002395	PGRMC1	10857	O00264	progesterone receptor membrane component 1	Signaling	79	0.588	0.654	0.6711	0.33		1	3	0	2014	2019
Alzheimer's Disease	C0002395	EIF2S1	1965	P05198	eukaryotic translation initiation factor 2 subunit alpha	Nucleic acid binding	84	0.587	0.692	0.97031	0.33		1	4	0	2002	2009
Alzheimer's Disease	C0002395	F2	2147	P00734	coagulation factor II, thrombin	Enzyme	490	0.415	0.885	0.0011118	0.33		1	4	1	1993	2016
Alzheimer's Disease	C0002395	ARC	23237	Q7LC44	activity regulated cytoskeleton associated protein		101	0.573	0.769	0.59433	0.33		1	4	1	2000	2018
Alzheimer's Disease	C0002395	CALM1	801	P0DP23;P0DP24;P0DP25	calmodulin 1	Calcium-binding protein	253	0.472	0.808	0.94473	0.33		1	4	0	2001	2019
Alzheimer's Disease	C0002395	ENO1	2023	P06733	enolase 1	Enzyme	231	0.481	0.885	1.914e-05	0.32		1	3	0	2003	2009
Alzheimer's Disease	C0002395	HLA-DRB5	3127	Q30154	major histocompatibility complex, class II, DR beta 5	Immune response	62	0.608	0.731	3.6359e-07	0.32		1	2	0	2015	2017
Alzheimer's Disease	C0002395	IGF2R	3482	P11717	insulin like growth factor 2 receptor	Receptor	166	0.518	0.731	1	0.32		1	3	0	2004	2015
Alzheimer's Disease	C0002395	TPI1	7167	P60174	triosephosphate isomerase 1	Enzyme	184	0.517	0.846	0.030193	0.32		1	3	0	2009	2019
Alzheimer's Disease	C0002395	SNAR-I	100170222		small NF90 (ILF3) associated RNA I		7	0.805	0.077		0.31		1	1	0	2018	2018
Alzheimer's Disease	C0002395	IQCK	124152	Q8N0W5	IQ motif containing K		10	0.792	0.154	2.0032e-06	0.31		1	2	1	2014	2019
Alzheimer's Disease	C0002395	AMFR	267	Q9UKV5	autocrine motility factor receptor		71	0.599	0.692	5.8368e-05	0.31		1	2	0	2012	2019
Alzheimer's Disease	C0002395	MIR100	406892		microRNA 100		146	0.521	0.846		0.31		1	1	0	2015	2015
Alzheimer's Disease	C0002395	MIR296	407022		microRNA 296		95	0.564	0.654		0.31		1	2	0	2015	2015
Alzheimer's Disease	C0002395	MIR375	494324		microRNA 375		226	0.476	0.769		0.31		1	1	0	2015	2015
Alzheimer's Disease	C0002395	SLC2A4	6517	P14672	solute carrier family 2 member 4	Transporter	158	0.528	0.769	4.7123e-05	0.31		1	2	0	2014	2020
Alzheimer's Disease	C0002395	SLC30A4	7782	O14863	solute carrier family 30 member 4	Transporter	23	0.705	0.385	0.11544	0.31		1	1	0	2006	2006
Alzheimer's Disease	C0002395	MIR708	100126333		microRNA 708		86	0.57	0.692		0.3		1	1	0	2015	2015
Alzheimer's Disease	C0002395	MIR3622B	100500871		microRNA 3622b		7	0.805	0.077		0.3		1	1	0	2015	2015
Alzheimer's Disease	C0002395	MIR4467	100616367		microRNA 4467		8	0.805	0.077		0.3		1	1	0	2015	2015
Alzheimer's Disease	C0002395	CDK5	1020	Q00535	cyclin dependent kinase 5	Kinase	204	0.495	0.846	0.13892	0.3		1	77	1	2000	2020
Alzheimer's Disease	C0002395	PPARGC1A	10891	Q9UBK2	PPARG coactivator 1 alpha	Transcription factor	350	0.453	0.885	0.9973	0.3		1	11	0	2008	2019
Alzheimer's Disease	C0002395	CHAT	1103	P28329	choline O-acetyltransferase	Enzyme	230	0.52	0.808	5.6328e-11	0.3		0.981	54	11	1987	2019
Alzheimer's Disease	C0002395	TPP1	1200	O14773	tripeptidyl peptidase 1	Enzyme	151	0.551	0.808	6.2564e-07	0.3		1	1	0	1999	1999
Alzheimer's Disease	C0002395	MAPK14	1432	Q16539	mitogen-activated protein kinase 14	Kinase	626	0.379	0.923	0.37466	0.3		1	26	0	2000	2020
Alzheimer's Disease	C0002395	CTNNB1	1499	P35222	catenin beta 1		1368	0.303	0.885	0.99999	0.3		0.972	36	0	1998	2019
Alzheimer's Disease	C0002395	AGER	177	Q15109	advanced glycosylation end-product specific receptor	Receptor	450	0.42	0.885	6.3528e-16	0.3		0.978	46	1	1999	2019
Alzheimer's Disease	C0002395	GAPDH	2597	P04406	glyceraldehyde-3-phosphate dehydrogenase	Enzyme	305	0.447	0.808	0.11388	0.3		0.895	19	1	1994	2018
Alzheimer's Disease	C0002395	GAPDHS	26330	O14556	glyceraldehyde-3-phosphate dehydrogenase, spermatogenic	Enzyme	13	0.78	0.154	3.3372e-05	0.3		1	1	0	2007	2007
Alzheimer's Disease	C0002395	IRS1	3667	P35568	insulin receptor substrate 1		233	0.488	0.769	0.023645	0.3		1	13	0	2009	2019
Alzheimer's Disease	C0002395	LRP1	4035	Q07954	LDL receptor related protein 1		252	0.482	0.769	1	0.3		0.935	46	2	1996	2019
Alzheimer's Disease	C0002395	MAP2	4133	P11137	microtubule associated protein 2		126	0.537	0.692	1	0.3		1	15	0	1991	2019
Alzheimer's Disease	C0002395	MME	4311	P08473	membrane metalloendopeptidase	Enzyme	470	0.407	0.808	1.465e-18	0.3		0.955	89	5	2001	2020
Alzheimer's Disease	C0002395	NFE2L2	4780	Q16236	nuclear factor, erythroid 2 like 2	Enzyme	823	0.357	0.885	0.0035719	0.3		0.981	52	0	2008	2020
Alzheimer's Disease	C0002395	NGF	4803	P01138	nerve growth factor	Signaling	616	0.391	0.885	0.82026	0.3		0.969	97	1	1989	2020
Alzheimer's Disease	C0002395	NGFR	4804	P08138	nerve growth factor receptor	Receptor	256	0.477	0.846	0.097889	0.3		0.957	23	1	1989	2019
Alzheimer's Disease	C0002395	NOS2	4843	P35228	nitric oxide synthase 2		783	0.364	0.923	4.0277e-15	0.3		0.923	13	0	2000	2019
Alzheimer's Disease	C0002395	PIN1	5300	Q13526	peptidylprolyl cis/trans isomerase, NIMA-interacting 1		212	0.488	0.769	0.74031	0.3		0.979	47	2	2001	2019
Alzheimer's Disease	C0002395	PYY	5697	P10082	peptide YY	Signaling	88	0.588	0.615	0.011784	0.3		1	1	0	2001	2001
Alzheimer's Disease	C0002395	PTGS2	5743	P35354	prostaglandin-endoperoxide synthase 2	Enzyme	1234	0.314	0.962	0.99597	0.3		0.96	50	2	1997	2019
Alzheimer's Disease	C0002395	MIR505	574508		microRNA 505		65	0.603	0.577		0.3		1	1	0	2015	2015
Alzheimer's Disease	C0002395	NGB	58157	Q9NPG2	neuroglobin	Transporter	56	0.631	0.462	0.0045474	0.3		1	13	0	2007	2019
Alzheimer's Disease	C0002395	S100B	6285	P04271	S100 calcium binding protein B	Calcium-binding protein	599	0.383	0.923	0.04387	0.3		1	27	1	1996	2019
Alzheimer's Disease	C0002395	SOD1	6647	P00441	superoxide dismutase 1	Enzyme	689	0.379	0.962	0.1773	0.3		0.982	57	5	1989	2020
Alzheimer's Disease	C0002395	SYP	6855	P08247	synaptophysin	Transporter	243	0.481	0.808	0.91549	0.3		0.97	33	0	1996	2019
Alzheimer's Disease	C0002395	MIR766	768218		microRNA 766		46	0.633	0.577		0.3		1	1	0	2015	2015
Alzheimer's Disease	C0002395	ADAMTS1	9510	Q9UHI8	ADAM metallopeptidase with thrombospondin type 1 motif 1	Enzyme	119	0.555	0.654	0.71601	0.3		1	1	0	2019	2019
Alzheimer's Disease	C0002395	NTRK2	4915	Q16620	neurotrophic receptor tyrosine kinase 2	Kinase	284	0.479	0.808	1	0.29		0.9	10	1	1997	2019
Alzheimer's Disease	C0002395	CAV1	857	Q03135	caveolin 1	Enzyme modulator	633	0.388	0.885	0.008274	0.29		1	9	0	2004	2020
Alzheimer's Disease	C0002395	PTGS1	5742	P23219	prostaglandin-endoperoxide synthase 1	Enzyme	318	0.46	0.885	6.2425e-07	0.28		1	9	0	1997	2017
Alzheimer's Disease	C0002395	DNM1	1759	Q05193	dynamin 1	Enzyme modulator	114	0.595	0.692	0.99917	0.26		1	7	0	2003	2020
Alzheimer's Disease	C0002395	APLP2	334	Q06481	amyloid beta precursor like protein 2	Enzyme modulator	44	0.659	0.462	0.37966	0.26		1	7	0	1994	2012
Alzheimer's Disease	C0002395	ADAM17	6868	P78536	ADAM metallopeptidase domain 17		316	0.453	0.808	0.99528	0.26		1	7	1	2000	2018
Alzheimer's Disease	C0002395	MFN2	9927	O95140	mitofusin 2	Enzyme	334	0.471	0.846	0.99415	0.26		1	7	0	2009	2019
Alzheimer's Disease	C0002395	HSF1	3297	Q00613	heat shock transcription factor 1	Transcription factor	185	0.507	0.769	0.74762	0.25		1	6	0	2013	2018
Alzheimer's Disease	C0002395	CCR5	1234	P51681	C-C motif chemokine receptor 5 (gene/pseudogene)	G-protein coupled receptor	508	0.398	0.885	4.3094e-10	0.24		0.8	5	0	2004	2019
Alzheimer's Disease	C0002395	GSR	2936	P00390	glutathione-disulfide reductase	Enzyme	206	0.494	0.846	1.2922e-06	0.24		1	5	0	1998	2018
Alzheimer's Disease	C0002395	HSPD1	3329	P10809	heat shock protein family D (Hsp60) member 1		398	0.432	0.808	0.99257	0.24		1	5	0	2002	2018
Alzheimer's Disease	C0002395	IL33	90865	O95760	interleukin 33		487	0.409	0.885	8.2925e-10	0.24		1	4	2	2009	2018
Alzheimer's Disease	C0002395	CIB1	10519	Q99828	calcium and integrin binding 1		275	0.458	0.769	0.00032612	0.23		1	4	0	2005	2017
Alzheimer's Disease	C0002395	HSPB1	3315	P04792	heat shock protein family B (small) member 1		395	0.436	0.808	2.7797e-07	0.23		1	4	0	2011	2019
Alzheimer's Disease	C0002395	CASP8	841	Q14790	caspase 8	Enzyme	480	0.404	0.923	3.7236e-06	0.23		1	4	0	2006	2019
Alzheimer's Disease	C0002395	IKBKB	3551	O14920	inhibitor of nuclear factor kappa B kinase subunit beta	Kinase	191	0.506	0.846	0.99192	0.22		1	3	0	2013	2017
Alzheimer's Disease	C0002395	SERPINF1	5176	P36955	serpin family F member 1	Enzyme modulator	294	0.46	0.846	7.8044e-08	0.22		1	3	0	2006	2018
Alzheimer's Disease	C0002395	MT2A	4502	P02795	metallothionein 2A		117	0.553	0.808	1.2279e-05	0.21		1	2	0	2006	2019
Alzheimer's Disease	C0002395	ATP7A	538	Q04656	ATPase copper transporting alpha	Transporter	348	0.494	0.769	0.99983	0.21		1	2	0	2009	2015
Alzheimer's Disease	C0002395	BCL2L2	599	Q92843	BCL2 like 2	Signaling	66	0.599	0.615	0.46908	0.21		1	2	0	2004	2010
Alzheimer's Disease	C0002395	INS-IGF2	723961	F8WCM5	INS-IGF2 readthrough		51	0.633	0.5	0.055811	0.21		1	2	0	2002	2007
Alzheimer's Disease	C0002395	CASP9	842	P55211	caspase 9	Enzyme	293	0.458	0.808	7.3826e-06	0.21		1	2	0	2000	2018
Alzheimer's Disease	C0002395	ADAM9	8754	Q13443	ADAM metallopeptidase domain 9	Enzyme	109	0.56	0.654	0.029431	0.21		1	2	0	2011	2014
Alzheimer's Disease	C0002395	CASP12	100506742	Q6UXS9	caspase 12 (gene/pseudogene)		44	0.638	0.808	0.00012749	0.2		1	1	0	2018	2018
Alzheimer's Disease	C0002395	FERMT2	10979	Q96AC1	fermitin family member 2		80	0.588	0.577	0.99999	0.2		1	13	2	2013	2019
Alzheimer's Disease	C0002395	ABCA1	19	O95477	ATP binding cassette subfamily A member 1	Transporter	291	0.467	0.846	1.4525e-13	0.2		0.904	52	13	2003	2020
Alzheimer's Disease	C0002395	PTK2B	2185	Q14289	protein tyrosine kinase 2 beta	Kinase	319	0.448	0.808	0.93536	0.2		1	20	2	2013	2019
Alzheimer's Disease	C0002395	PLCB1	23236	Q9NQ66	phospholipase C beta 1	Enzyme	107	0.595	0.654	0.98337	0.2			0	0
Alzheimer's Disease	C0002395	GRN	2896	P28799	granulin precursor		412	0.435	0.846	0.069666	0.2		0.97	66	8	2006	2019
Alzheimer's Disease	C0002395	SQSTM1	8878	Q13501	sequestosome 1		470	0.428	0.885	0.00086035	0.2		0.857	14	1	2005	2019
Alzheimer's Disease	C0002395	GAB2	9846	Q9UQC2	GRB2 associated binding protein 2	Receptor	110	0.563	0.692	0.98325	0.2		0.826	23	10	2007	2018
Alzheimer's Disease	C0002395	HLA-DRB1	3123	P01911	major histocompatibility complex, class II, DR beta 1	Immune response	1018	0.333	0.923	0.0010997	0.19		1	10	2	1999	2019
Alzheimer's Disease	C0002395	NFIC	4782	P08651	nuclear factor I C	Nucleic acid binding	63	0.626	0.654	0.090534	0.18		1	9	1	2005	2017
Alzheimer's Disease	C0002395	CSF1R	1436	P07333	colony stimulating factor 1 receptor	Kinase	356	0.448	0.808	0.13278	0.17		1	7	3	2004	2019
Alzheimer's Disease	C0002395	HSPG2	3339	P98160	heparan sulfate proteoglycan 2	Enzyme modulator	405	0.438	0.885	1.0376e-19	0.17		0.875	8	1	1995	2017
Alzheimer's Disease	C0002395	APOB	338	P04114	apolipoprotein B		339	0.453	0.808	1.9234e-16	0.17		0.875	8	1	1998	2019
Alzheimer's Disease	C0002395	MARK4	57787	Q96L34	microtubule affinity regulating kinase 4	Kinase	73	0.641	0.615	0.99777	0.17		1	14	30	2011	2019
Alzheimer's Disease	C0002395	MS4A6A	64231	Q9H2W1	membrane spanning 4-domains A6A	Receptor	10	0.821	0.231	8.3775e-13	0.17		1	10	8	2011	2019
Alzheimer's Disease	C0002395	CELF1	10658	Q92879	CUGBP Elav-like family member 1		63	0.631	0.577	0.99971	0.16		1	7	1	2013	2018
Alzheimer's Disease	C0002395	VCP	7415	P55072	valosin containing protein		376	0.469	0.923	0.99999	0.16		1	6	3	1999	2019
Alzheimer's Disease	C0002395	SYNJ1	8867	O43426	synaptojanin 1	Enzyme	128	0.576	0.577	0.42709	0.16		1	7	1	2012	2018
Alzheimer's Disease	C0002395	ZCWPW1	55063	Q9H0M4	zinc finger CW-type and PWWP domain containing 1		6	0.89	0.115	1.1227e-13	0.15		1	7	1	2013	2019
Alzheimer's Disease	C0002395	F13A1	2162	P00488	coagulation factor XIII A chain	Enzyme	117	0.575	0.731	5.2851e-08	0.14		1	6	2	1998	2019
Alzheimer's Disease	C0002395	APOC2	344	P02655	apolipoprotein C2		68	0.606	0.577	0.40164	0.14		0.8	5	1	1987	2018
Alzheimer's Disease	C0002395	MS4A4E	643680	Q96PG1	membrane spanning 4-domains A4E		5	0.931	0.077	0.0010614	0.14		1	5	11	2011	2017
Alzheimer's Disease	C0002395	APH1B	83464	Q8WW43	aph-1 homolog B, gamma-secretase subunit	Enzyme modulator	9	0.821	0.231	2.8377e-11	0.14		0.8	5	2	2008	2019
Alzheimer's Disease	C0002395	EXOC3L2	90332	Q2M3D2	exocyst complex component 3 like 2	Transporter	33	0.722	0.5	0.76039	0.14		1	8	7	2011	2019
Alzheimer's Disease	C0002395	AKAP9	10142	Q99996	A-kinase anchoring protein 9		60	0.638	0.385	4.5249e-17	0.13		1	4	3	2014	2018
Alzheimer's Disease	C0002395	PILRA	29992	Q9UKJ1	paired immunoglobin like type 2 receptor alpha		13	0.769	0.308	1.726e-11	0.13		1	5	1	2018	2019
Alzheimer's Disease	C0002395	LAMP1	3916	P11279	lysosomal associated membrane protein 1	Transporter	120	0.542	0.769	0.8747	0.13		1	4	1	2006	2017
Alzheimer's Disease	C0002395	FRMD4A	55691	Q9P2Q2	FERM domain containing 4A		71	0.65	0.538	1	0.13		1	3	3	2013	2015
Alzheimer's Disease	C0002395	DST	667	Q03001	dystonin	Cellular structure	147	0.552	0.846	1	0.13		1	4	1	2016	2019
Alzheimer's Disease	C0002395	MADD	8567	Q8WXG6	MAP kinase activating death domain		57	0.644	0.538	1.5363e-14	0.13		1	4	1	2004	2019
Alzheimer's Disease	C0002395	PLXNA4	91584	Q9HCM2	plexin A4		18	0.792	0.231	0.99999	0.13		1	3	1	2014	2018
Alzheimer's Disease	C0002395	ADAMTS4	9507	O75173	ADAM metallopeptidase with thrombospondin type 1 motif 4	Enzyme	84	0.582	0.692	1.9501e-06	0.13		1	4	1	2017	2019
Alzheimer's Disease	C0002395	SPON1	10418	Q9HCB6	spondin 1	Extracellular structure	31	0.705	0.385		0.12		0.5	2	2	2014	2018
Alzheimer's Disease	C0002395	SLC24A4	123041	Q8NFF2	solute carrier family 24 member 4	Transporter	16	0.751	0.346	2.2032e-11	0.12		1	7	4	2013	2019
Alzheimer's Disease	C0002395	IL34	146433	Q6ZMJ4	interleukin 34		103	0.56	0.769	0.55444	0.12		1	3	1	2017	2018
Alzheimer's Disease	C0002395	GLIS3	169792	Q8NEA6	GLIS family zinc finger 3		105	0.59	0.654	5.5977e-08	0.12		1	2	1	2013	2018
Alzheimer's Disease	C0002395	MTHFD1L	25902	Q6UB35	methylenetetrahydrofolate dehydrogenase (NADP+ dependent) 1 like	Enzyme	41	0.674	0.538	1.9355e-12	0.12		0.667	3	1	2010	2011
Alzheimer's Disease	C0002395	IL6R	3570	P08887	interleukin 6 receptor	Signaling	261	0.471	0.846	3.1681e-05	0.12		1	3	1	2003	2014
Alzheimer's Disease	C0002395	DCHS2	54798	Q6V1P9	dachsous cadherin-related 2		10	0.839	0.385	7.4152e-47	0.12		1	2	3	2012	2016
Alzheimer's Disease	C0002395	AICDA	57379	Q9GZX7	activation induced cytidine deaminase	Enzyme	265	0.463	0.885	9.2098e-06	0.12		0.667	3	1	2002	2020
Alzheimer's Disease	C0002395	BCL3	602	P20749	BCL3 transcription coactivator		136	0.541	0.731	0.98871	0.12		1	9	9	1993	2019
Alzheimer's Disease	C0002395	SPI1	6688	P17947	Spi-1 proto-oncogene	Transcription factor	58	0.631	0.654	0.98206	0.12		1	3	2	2017	2018
Alzheimer's Disease	C0002395	TGFB2	7042	P61812	transforming growth factor beta 2	Signaling	389	0.433	0.885	0.99905	0.12		1	3	1	1995	2017
Alzheimer's Disease	C0002395	COL18A1	80781	P39060	collagen type XVIII alpha 1 chain		323	0.449	0.808	1.7414e-10	0.12		1	3	1	2002	2016
Alzheimer's Disease	C0002395	MEGF10	84466	Q96KG7	multiple EGF like domains 10	Extracellular structure	41	0.682	0.462	0.3904	0.12		1	3	1	2010	2017
Alzheimer's Disease	C0002395	TRIP4	9325	Q15650	thyroid hormone receptor interactor 4	Transcription factor	78	0.641	0.654	5.9901e-07	0.12		1	3	1	2013	2014
Alzheimer's Disease	C0002395	CADPS2	93664	Q86UW7	calcium dependent secretion activator 2	Calcium-binding protein	40	0.716	0.231	0.36785	0.12		1	3	2	2013	2017
Alzheimer's Disease	C0002395	TSPOAP1-AS1	100506779		TSPOAP1, SUPT4H1 and RNF43 antisense RNA 1		21	0.792	0.346		0.11		1	3	2	2017	2019
Alzheimer's Disease	C0002395	CDH13	1012	P55290	cadherin 13		205	0.501	0.846	0.0007058	0.11		1	2	1	2016	2018
Alzheimer's Disease	C0002395	CELF2	10659	O95319	CUGBP Elav-like family member 2		58	0.628	0.692	0.99965	0.11		1	2	5	2011	2015
Alzheimer's Disease	C0002395	OSBPL6	114880	Q9BZF3	oxysterol binding protein like 6		3	1	0.077	0.99999	0.11		1	1	1	2016	2016
Alzheimer's Disease	C0002395	NDUFAF6	137682	Q330K2	NADH:ubiquinone oxidoreductase complex assembly factor 6		67	0.659	0.615	9.0736e-08	0.11		1	3	2	2013	2019
Alzheimer's Disease	C0002395	AP2A2	161	O94973	adaptor related protein complex 2 subunit alpha 2	Receptor	11	0.76	0.423	1	0.11		1	2	2	2013	2018
Alzheimer's Disease	C0002395	DSG2	1829	Q14126	desmoglein 2	Cell adhesion	83	0.601	0.692	2.7913e-10	0.11		1	2	1	2017	2019
Alzheimer's Disease	C0002395	EPHX2	2053	P34913	epoxide hydrolase 2	Enzyme	97	0.568	0.654	1.7936e-21	0.11		1	2	3	2017	2018
Alzheimer's Disease	C0002395	SORCS3	22986	Q9UPU3	sortilin related VPS10 domain containing receptor 3	Transporter	22	0.76	0.231	3.7354e-05	0.11		1	2	1	2013	2016
Alzheimer's Disease	C0002395	LAMA1	284217	P25391	laminin subunit alpha 1		107	0.582	0.808	3.2248e-32	0.11		1	2	1	2002	2016
Alzheimer's Disease	C0002395	LUZP2	338645	Q86TE4	leucine zipper protein 2		10	0.821	0.346	2.3478e-10	0.11		1	2	2	2012	2018
Alzheimer's Disease	C0002395	RBFOX1	54715	Q9NWB1	RNA binding fox-1 homolog 1	Nucleic acid binding	103	0.584	0.692	0.95263	0.11		1	2	1	2016	2017
Alzheimer's Disease	C0002395	MAPK7	5598	Q13164	mitogen-activated protein kinase 7	Kinase	127	0.553	0.654	0.0031023	0.11		1	2	1	2019	2019
Alzheimer's Disease	C0002395	FMN2	56776	Q9NZ56	formin 2		88	0.61	0.538	0.99772	0.11		1	2	1	2014	2017
Alzheimer's Disease	C0002395	PTPRG	5793	P23470	protein tyrosine phosphatase receptor type G	Enzyme	70	0.619	0.731	5.0736e-06	0.11		1	1	1	2016	2016
Alzheimer's Disease	C0002395	EXOC4	60412	Q96A65	exocyst complex component 4	Transporter	20	0.743	0.5	3.4137e-13	0.11		1	2	1	2013	2014
Alzheimer's Disease	C0002395	SGK1	6446	O00141	serum/glucocorticoid regulated kinase 1	Kinase	188	0.506	0.769	0.0023046	0.11		1	2	1	2016	2017
Alzheimer's Disease	C0002395	ST6GAL1	6480	P15907	ST6 beta-galactoside alpha-2,6-sialyltransferase 1		101	0.569	0.731	0.2341	0.11		1	2	1	2017	2019
Alzheimer's Disease	C0002395	TCF7L2	6934	Q9NQB0	transcription factor 7 like 2		257	0.485	0.846	0.99537	0.11		1	2	1	2006	2019
Alzheimer's Disease	C0002395	UBE2L3	7332	P68036	ubiquitin conjugating enzyme E2 L3	Enzyme	56	0.644	0.615	0.83844	0.11		1	2	1	1995	2019
Alzheimer's Disease	C0002395	ZAP70	7535	P43403	zeta chain of T cell receptor associated protein kinase 70	Kinase	212	0.497	0.769	0.87696	0.11		1	2	1	2016	2017
Alzheimer's Disease	C0002395	TLN2	83660	Q9Y4G6	talin 2		21	0.76	0.231	0.99231	0.11		1	2	2	2010	2018
Alzheimer's Disease	C0002395	SPPL2A	84888	Q8TCT8	signal peptide peptidase like 2A	Enzyme	22	0.792	0.192	0.028995	0.11		1	2	1	2013	2019
Alzheimer's Disease	C0002395	SUCLG2	8801	Q96I99	succinate-CoA ligase GDP-forming subunit beta	Enzyme	16	0.78	0.308	5.7163e-14	0.11		1	1	1	2014	2014
Alzheimer's Disease	C0002395	ALDH1A2	8854	O94788	aldehyde dehydrogenase 1 family member A2	Enzyme	109	0.578	0.692	0.36331	0.11		1	2	2	2004	2019
Alzheimer's Disease	C0002395	SLC16A7	9194	O60669	solute carrier family 16 member 7	Transporter	39	0.682	0.538	0.0058162	0.11		1	2	1	2010	2019
Alzheimer's Disease	C0002395	OTOF	9381	Q9HC10	otoferlin	Transporter	34	0.691	0.385	5.3804e-39	0.11		1	2	1	2014	2016
Alzheimer's Disease	C0002395	ZGLP1	100125288	P0C6A0	zinc finger GATA like protein 1		186	0.512	0.808	0.3868	0.1		1	14	0	1999	2020
Alzheimer's Disease	C0002395	SLC8A1-AS1	100128590		SLC8A1 antisense RNA 1		13	0.792	0.231		0.1		1	1	1	2014	2014
Alzheimer's Disease	C0002395	LINC00476	100128782	Q8WZB0	long intergenic non-protein coding RNA 476		2	1	0.077		0.1		1	1	1	2016	2016
Alzheimer's Disease	C0002395	INHCAP	100129696		inhibitor of carbonic anhydrase pseudogene		17	0.89	0.231		0.1		1	1	1	2016	2016
Alzheimer's Disease	C0002395	HDAC6	10013	Q9UBN7	histone deacetylase 6	Epigenetic regulator	288	0.465	0.846	1	0.1		1	12	0	2008	2020
Alzheimer's Disease	C0002395	TRIM51CP	100130105		tripartite motif-containing 51C, pseudogene		1	1	0.077		0.1		1	1	1	2016	2016
Alzheimer's Disease	C0002395	LINC00271	100131814	P0C7V0	long intergenic non-protein coding RNA 271		20	0.769	0.192		0.1		1	1	1	2018	2018
Alzheimer's Disease	C0002395	SDR42E2	100288072	A6NKP2	short chain dehydrogenase/reductase family 42E, member 2		1	1	0.077	1.3652e-08	0.1		1	1	1	2016	2016
Alzheimer's Disease	C0002395	BACE1-AS	100379571		BACE1 antisense RNA		14	0.76	0.385		0.1		1	14	2	2005	2019
Alzheimer's Disease	C0002395	PGAM5P1	100421133		PGAM family member 5, mitochondrial serine/threonine protein phosphatase pseudogene 1		1	1	0.077		0.1		1	1	1	2014	2014
Alzheimer's Disease	C0002395	LINC01672	100505887		long intergenic non-protein coding RNA 1672		268	0.462	0.846		0.1		1	11	0	2008	2019
Alzheimer's Disease	C0002395	ARL17B	100506084	Q8IVW1	ADP ribosylation factor like GTPase 17B		17	0.78	0.269	0.33578	0.1		1	2	1	2016	2019
Alzheimer's Disease	C0002395	KRBOX1	100506243	C9JBD0	KRAB box domain containing 1		12	1	0.077	0.017643	0.1		1	1	1	2014	2014
Alzheimer's Disease	C0002395	ALOX12-AS1	100506713		ALOX12 antisense RNA 1		3	0.931	0.077	0.17573	0.1		1	1	1	2016	2016
Alzheimer's Disease	C0002395	AZIN1-AS1	100506753		AZIN1 antisense RNA 1		4	1	0.077		0.1		1	1	1	2012	2012
Alzheimer's Disease	C0002395	APOC4-APOC2	100533990		APOC4-APOC2 readthrough (NMD candidate)		23	0.821	0.308		0.1		1	1	2	2018	2018
Alzheimer's Disease	C0002395	DNM1L	10059	O00429	dynamin 1 like	Enzyme modulator	273	0.475	0.808	0.00056753	0.1		1	23	0	2009	2020
Alzheimer's Disease	C0002395	GPC6	10082	Q9Y625	glypican 6		86	0.626	0.654	0.14181	0.1		1	1	1	2014	2014
Alzheimer's Disease	C0002395	COX10-AS1	100874058		COX10 antisense RNA 1		8	0.805	0.192		0.1		1	1	1	2016	2016
Alzheimer's Disease	C0002395	OVCH1-AS1	101055625		OVCH1 antisense RNA 1		1	1	0.077	0.46492	0.1		1	1	1	2016	2016
Alzheimer's Disease	C0002395	G3BP1	10146	Q13283	G3BP stress granule assembly factor 1	Nucleic acid binding	78	0.597	0.654	0.033122	0.1		1	1	1	2016	2016
Alzheimer's Disease	C0002395	FARP1	10160	Q9Y4F1	FERM, ARH/RhoGEF and pleckstrin domain protein 1		24	0.769	0.231	5.0676e-06	0.1		1	1	1	2016	2016
Alzheimer's Disease	C0002395	STAG3L5P	101735302		stromal antigen 3-like 5 pseudogene		2	1	0.077		0.1		1	1	1	2018	2018
Alzheimer's Disease	C0002395	STAG3L5P-PVRIG2P-PILRB	101752399		STAG3L5P-PVRIG2P-PILRB readthrough		3	1	0.077		0.1		1	1	1	2018	2018
Alzheimer's Disease	C0002395	LINC02653	101926942		long intergenic non-protein coding RNA 2653		1	1	0.077		0.1		1	1	1	2016	2016
Alzheimer's Disease	C0002395	LINC01712	101927542		long intergenic non-protein coding RNA 1712		1	1	0.077		0.1		1	1	1	2018	2018
Alzheimer's Disease	C0002395	LINC01725	101927587		long intergenic non-protein coding RNA 1725		3	1	0.077		0.1		1	2	2	2010	2011
Alzheimer's Disease	C0002395	LINC01508	101927873		long intergenic non-protein coding RNA 1508		3	1	0.077		0.1		1	1	1	2018	2018
Alzheimer's Disease	C0002395	LINC02268	101928509		long intergenic non-protein coding RNA 2268		4	0.931	0.115		0.1		1	1	1	2016	2016
Alzheimer's Disease	C0002395	LINC02325	101929241		long intergenic non-protein coding RNA 2325		1	1	0.077		0.1		1	1	1	2016	2016
Alzheimer's Disease	C0002395	MEF2C-AS1	101929423		MEF2C antisense RNA 1		23	0.861	0.154		0.1		1	2	4	2013	2016
Alzheimer's Disease	C0002395	TSHZ1	10194	Q6ZSZ6	teashirt zinc finger homeobox 1	Transcription factor	99	0.569	0.731	0.9973	0.1		1	11	1	1996	2018
Alzheimer's Disease	C0002395	DCAF7	10238	P61962	DDB1 and CUL4 associated factor 7		8	0.821	0.231	0.93284	0.1		1	1	1	2016	2016
Alzheimer's Disease	C0002395	SIGMAR1	10280	Q99720	sigma non-opioid intracellular receptor 1		190	0.544	0.808	0.1678	0.1		1	17	1	2005	2020
Alzheimer's Disease	C0002395	BCKDK	10295	O14874	branched chain keto acid dehydrogenase kinase	Kinase	12	0.769	0.154	5.6598e-05	0.1		1	1	1	2018	2018
Alzheimer's Disease	C0002395	RTN3	10313	O95197	reticulon 3		45	0.647	0.615	6.6163e-05	0.1		1	11	0	2006	2019
Alzheimer's Disease	C0002395	ABCA8	10351	O94911	ATP binding cassette subfamily A member 8	Transporter	13	0.821	0.231	1.609e-52	0.1		1	1	1	2016	2016
Alzheimer's Disease	C0002395	CDR1	1038	P51861	cerebellar degeneration related protein 1		87	0.576	0.808		0.1		0.952	21	0	2001	2019
Alzheimer's Disease	C0002395	GEMIN7-AS1	105372419		GEMIN7 antisense RNA 1		1	1	0.077		0.1		1	2	6	2018	2019
Alzheimer's Disease	C0002395	UPK3B	105375355	Q9BT76	uroplakin 3B		82	0.584	0.808	0.00023426	0.1		1	11	0	2004	2019
Alzheimer's Disease	C0002395	LINC00972	105375380		long intergenic non-protein coding RNA 972		2	0.931	0.115		0.1		1	1	5	2009	2009
Alzheimer's Disease	C0002395	LINC02008	105377180		long intergenic non-protein coding RNA 2008		2	1	0.077		0.1		1	1	1	2016	2016
Alzheimer's Disease	C0002395	AHSA1	10598	O95433	activator of HSP90 ATPase activity 1		526	0.396	0.923	0.99896	0.1		1	24	1	2000	2020
Alzheimer's Disease	C0002395	KHDRBS1	10657	Q07666	KH RNA binding domain containing, signal transduction associated 1	Nucleic acid binding	289	0.457	0.846	0.99423	0.1		0.909	11	0	2005	2019
Alzheimer's Disease	C0002395	MTCO2P12	107075310		MT-CO2 pseudogene 12		703	0.368	0.962		0.1		0.96	25	0	1997	2019
Alzheimer's Disease	C0002395	CETP	1071	P11597	cholesteryl ester transfer protein		188	0.512	0.731	1.1892e-23	0.1		0.889	18	2	2004	2018
Alzheimer's Disease	C0002395	STAG3	10734	Q9UJ98	stromal antigen 3	Nucleic acid binding	27	0.722	0.385	8.7188e-13	0.1		1	1	1	2019	2019
Alzheimer's Disease	C0002395	AHCYL1	10768	O43865	adenosylhomocysteinase like 1	Enzyme	9	0.861	0.269	0.99429	0.1		1	1	1	2016	2016
Alzheimer's Disease	C0002395	LINC01965	107985928		long intergenic non-protein coding RNA 1965		2	1	0.077		0.1		1	1	1	2016	2016
Alzheimer's Disease	C0002395	TPPP	11076	O94811	tubulin polymerization promoting protein	Cellular structure	110	0.57	0.692	0.20334	0.1		0.929	14	0	2001	2019
Alzheimer's Disease	C0002395	AKR1C4	1109	P17516	aldo-keto reductase family 1 member C4	Enzyme	76	0.587	0.846	2.2341e-17	0.1		0.929	14	0	2001	2019
Alzheimer's Disease	C0002395	CLASRP	11129	Q8N2M8	CLK4 associating serine/arginine rich protein	Nucleic acid binding	2	0.931	0.154	0.43077	0.1		1	2	3	2018	2019
Alzheimer's Disease	C0002395	CHI3L1	1116	P36222	chitinase 3 like 1		420	0.419	0.885	1.1133e-05	0.1		0.97	33	2	2014	2020
Alzheimer's Disease	C0002395	PSIP1	11168	O75475	PC4 and SFRS1 interacting protein 1	Signaling	210	0.49	0.846	0.99668	0.1		1	13	0	1998	2019
Alzheimer's Disease	C0002395	CHN2	1124	P52757	chimerin 2		25	0.711	0.615	0.0023008	0.1		1	1	1	2016	2016
Alzheimer's Disease	C0002395	CDCA5	113130	Q96FF9	cell division cycle associated 5		105	0.563	0.808	0.0011583	0.1		1	11	0	2004	2019
Alzheimer's Disease	C0002395	ACOT7	11332	O00154	acyl-CoA thioesterase 7	Enzyme	146	0.531	0.769	0.75926	0.1		1	20	3	1996	2019
Alzheimer's Disease	C0002395	CHRNA2	1135	Q15822	cholinergic receptor nicotinic alpha 2 subunit	Ion channel	29	0.705	0.385	6.4532e-10	0.1		1	2	3	2018	2019
Alzheimer's Disease	C0002395	CHRNA4	1137	P43681	cholinergic receptor nicotinic alpha 4 subunit	Ion channel	248	0.492	0.808	8.5474e-05	0.1		1	29	0	1999	2019
Alzheimer's Disease	C0002395	NLRP3	114548	Q96P20	NLR family pyrin domain containing 3		805	0.361	0.962	0.00081103	0.1		1	43	0	2013	2019
Alzheimer's Disease	C0002395	ALPK2	115701	Q86TB3	alpha kinase 2	Kinase	19	0.751	0.346	1.0376e-21	0.1		1	1	1	2019	2019
Alzheimer's Disease	C0002395	MED12L	116931	Q86YW9	mediator complex subunit 12L	Transcription factor	19	0.839	0.269	1	0.1		1	1	1	2018	2018
Alzheimer's Disease	C0002395	ARAP2	116984	Q8WZ64	ArfGAP with RhoGAP domain, ankyrin repeat and PH domain 2		7	0.839	0.269	8.7668e-14	0.1		1	1	1	2018	2018
Alzheimer's Disease	C0002395	C10orf71	118461	Q711Q0	chromosome 10 open reading frame 71		1	1	0.077	1.9625e-09	0.1		1	1	1	2016	2016
Alzheimer's Disease	C0002395	SERPINA3	12	P01011	serpin family A member 3	Enzyme modulator	229	0.486	0.846	8.833e-14	0.1		0.926	68	2	1988	2019
Alzheimer's Disease	C0002395	LRRK2	120892	Q5S007	leucine rich repeat kinase 2	Kinase	231	0.51	0.808	2.5757e-30	0.1		0.783	23	8	2005	2019
Alzheimer's Disease	C0002395	CLPTM1	1209	O96005	CLPTM1 regulator of GABA type A receptor forward trafficking	Enzyme	14	0.769	0.346	0.95767	0.1		1	3	9	2011	2019
Alzheimer's Disease	C0002395	ANO4	121601	Q32M45	anoctamin 4		18	0.78	0.192	0.00032204	0.1		1	1	1	2014	2014
Alzheimer's Disease	C0002395	AGBL1	123624	Q96MI9	ATP/GTP binding protein like 1	Enzyme	15	0.78	0.231	1.4377e-30	0.1		1	1	1	2016	2016
Alzheimer's Disease	C0002395	ACKR2	1238	O00590	atypical chemokine receptor 2	G-protein coupled receptor	59	0.641	0.615	0.001388	0.1		1	1	1	2014	2014
Alzheimer's Disease	C0002395	CEACAM20	125931	Q6UY09	CEA cell adhesion molecule 20		3	0.931	0.115		0.1		1	2	1	2018	2019
Alzheimer's Disease	C0002395	ZNF813	126017	Q6ZN06	zinc finger protein 813		3	1	0.077	0.63585	0.1		1	1	1	2016	2016
Alzheimer's Disease	C0002395	CNR2	1269	P34972	cannabinoid receptor 2	G-protein coupled receptor	197	0.509	0.846	6.5369e-06	0.1		1	13	0	2003	2019
Alzheimer's Disease	C0002395	COL4A4	1286	P53420	collagen type IV alpha 4 chain		53	0.644	0.5	6.7123e-16	0.1		1	1	1	2016	2016
Alzheimer's Disease	C0002395	COL12A1	1303	Q99715	collagen type XII alpha 1 chain	Receptor	93	0.615	0.692	0.97361	0.1		1	1	1	2016	2016
Alzheimer's Disease	C0002395	COMT	1312	P21964	catechol-O-methyltransferase	Enzyme	622	0.4	0.923	1.1377e-06	0.1		0.897	29	2	1999	2020
Alzheimer's Disease	C0002395	CP	1356	P00450	ceruloplasmin	Enzyme	283	0.466	0.846	4.2013e-10	0.1		1	23	0	2007	2020
Alzheimer's Disease	C0002395	CR1L	1379	Q2VPA4	complement C3b/C4b receptor 1 like		6	0.931	0.115	7.6434e-27	0.1		1	1	1	2018	2018
Alzheimer's Disease	C0002395	CREB1	1385	P16220	cAMP responsive element binding protein 1		294	0.463	0.885	0.99673	0.1		1	18	0	2006	2020
Alzheimer's Disease	C0002395	CRK	1398	P46108	CRK proto-oncogene, adaptor protein		544	0.394	0.923	0.95936	0.1		1	22	0	2000	2020
Alzheimer's Disease	C0002395	CRMP1	1400	Q14194	collapsin response mediator protein 1	Enzyme	148	0.525	0.808	0.99173	0.1		1	12	0	2009	2020
Alzheimer's Disease	C0002395	CRP	1401	P02741	C-reactive protein		1483	0.299	0.962	0.0036969	0.1		0.906	32	0	2000	2019
Alzheimer's Disease	C0002395	PARP1	142	P09874	poly(ADP-ribose) polymerase 1		565	0.389	0.923	0.00033366	0.1		0.944	18	1	2005	2019
Alzheimer's Disease	C0002395	CSF2	1437	P04141	colony stimulating factor 2	Signaling	1028	0.33	0.962	0.83468	0.1		0.966	294	0	2004	2020
Alzheimer's Disease	C0002395	LINC00343	144920		long intergenic non-protein coding RNA 343		3	1	0.077		0.1		1	1	1	2016	2016
Alzheimer's Disease	C0002395	TCAM1P	146771		testicular cell adhesion molecule 1, pseudogene		4	0.931	0.154		0.1		1	1	1	2016	2016
Alzheimer's Disease	C0002395	IGSF23	147710	A1L1A6	immunoglobulin superfamily member 23		4	0.861	0.154	0.0096591	0.1		1	2	3	2018	2019
Alzheimer's Disease	C0002395	CTNNA2	1496	P26232	catenin alpha 2	Cellular structure	55	0.663	0.5	0.42501	0.1		1	1	1	2014	2014
Alzheimer's Disease	C0002395	CTSB	1508	P07858	cathepsin B	Enzyme	304	0.457	0.846	5.8819e-11	0.1		1	23	0	2006	2019
Alzheimer's Disease	C0002395	CTSD	1509	P07339	cathepsin D	Enzyme	242	0.478	0.846	0.00091747	0.1		0.887	53	3	1991	2020
Alzheimer's Disease	C0002395	RMDN2	151393	Q96LZ7	regulator of microtubule dynamics 2		137	0.531	0.769	4.4061e-24	0.1		1	23	0	1999	2019
Alzheimer's Disease	C0002395	CUX1	1523	P39880;Q13948	cut like homeobox 1	Transcription factor	283	0.465	0.846	1	0.1		1	15	0	1993	2019
Alzheimer's Disease	C0002395	SLC25A48	153328	Q6ZT89	solute carrier family 25 member 48	Transporter	1	1	0.077	0.00015155	0.1		1	1	1	2018	2018
Alzheimer's Disease	C0002395	NKAIN2	154215	Q5VXU1	sodium/potassium transporting ATPase interacting 2		25	0.716	0.462	0.023684	0.1		1	1	1	2014	2014
Alzheimer's Disease	C0002395	CYP8B1	1582	Q9UNU6	cytochrome P450 family 8 subfamily B member 1		32	0.711	0.269	2.0558e-05	0.1		1	1	1	2014	2014
Alzheimer's Disease	C0002395	CYP19A1	1588	P11511	cytochrome P450 family 19 subfamily A member 1	Enzyme	519	0.41	0.885	1.7022e-05	0.1		1	21	10	2004	2019
Alzheimer's Disease	C0002395	DAPK1	1612	P53355	death associated protein kinase 1	Kinase	249	0.472	0.808	0.99767	0.1		1	14	2	2006	2019
Alzheimer's Disease	C0002395	FSIP1	161835	Q8NA03	fibrous sheath interacting protein 1		47	0.663	0.615	7.6972e-14	0.1		0.923	13	0	2002	2019
Alzheimer's Disease	C0002395	DBN1	1627	Q16643	drebrin 1	Cellular structure	54	0.633	0.538	0.99705	0.1		1	17	0	2004	2019
Alzheimer's Disease	C0002395	DMXL1	1657	Q9Y485	Dmx like 1		8	0.805	0.154	1	0.1		1	1	1	2014	2014
Alzheimer's Disease	C0002395	BMPER	168667	Q8N8U9	BMP binding endothelial regulator	Enzyme modulator	75	0.641	0.577	6.5881e-07	0.1		1	1	6	2014	2014
Alzheimer's Disease	C0002395	DLG4	1742	P78352	discs large MAGUK scaffold protein 4	Receptor	91	0.595	0.654	0.99954	0.1		1	24	0	2006	2020
Alzheimer's Disease	C0002395	DLX5	1749	P56178	distal-less homeobox 5	Transcription factor	69	0.604	0.692	0.21842	0.1		1	1	1	2016	2016
Alzheimer's Disease	C0002395	DPP4	1803	P27487	dipeptidyl peptidase 4	Enzyme	451	0.42	0.808	7.2797e-09	0.1		1	11	0	2015	2019
Alzheimer's Disease	C0002395	RCAN1	1827	P53805	regulator of calcineurin 1	Signaling	110	0.572	0.808	0.016675	0.1		1	25	0	2003	2019
Alzheimer's Disease	C0002395	AGT	183	P01019	angiotensinogen	Enzyme modulator	765	0.367	0.923	4.9706e-08	0.1		0.952	21	0	2001	2020
Alzheimer's Disease	C0002395	DYRK1A	1859	Q13627	dual specificity tyrosine phosphorylation regulated kinase 1A	Kinase	212	0.533	0.769	0.99967	0.1		1	38	0	2005	2020
Alzheimer's Disease	C0002395	PLPP4	196051	Q5VZY2	phospholipid phosphatase 4	Enzyme	8	0.805	0.231	0.0001828	0.1		1	1	1	2014	2014
Alzheimer's Disease	C0002395	AIF1	199	P55008	allograft inflammatory factor 1	Calcium-binding protein	166	0.521	0.808	1.8793e-06	0.1		0.8	15	0	2005	2019
Alzheimer's Disease	C0002395	ABCA2	20	Q9BZC7	ATP binding cassette subfamily A member 2	Transporter	38	0.67	0.615	1	0.1		1	10	2	2004	2017
Alzheimer's Disease	C0002395	SPRED2	200734	Q7Z698	sprouty related EVH1 domain containing 2	Receptor	38	0.711	0.577	2.8684e-07	0.1		1	1	1	2016	2016
Alzheimer's Disease	C0002395	C3orf67	200844	Q6ZVT6	chromosome 3 open reading frame 67	Enzyme	3	0.89	0.192	9.4026e-11	0.1		1	1	1	2016	2016
Alzheimer's Disease	C0002395	ENO2	2026	P09104	enolase 2	Enzyme	239	0.475	0.846	0.38396	0.1		0.929	14	0	1993	2019
Alzheimer's Disease	C0002395	C9orf72	203228	Q96LT7	C9orf72-SMCR8 complex subunit		258	0.496	0.769	1.0647e-06	0.1		1	25	0	2012	2019
Alzheimer's Disease	C0002395	EPHB2	2048	P29323	EPH receptor B2	Kinase	649	0.374	0.846	0.99997	0.1		1	15	0	2004	2019
Alzheimer's Disease	C0002395	EPO	2056	P01588	erythropoietin		646	0.381	0.885	0.01125	0.1		0.933	15	0	2012	2019
Alzheimer's Disease	C0002395	AKT1	207	P31749	AKT serine/threonine kinase 1	Kinase	1250	0.311	0.962	0.9759	0.1		1	22	1	2011	2019
Alzheimer's Disease	C0002395	EYA4	2070	O95677	EYA transcriptional coactivator and phosphatase 4		82	0.604	0.615	0.04872	0.1		1	1	1	2016	2016
Alzheimer's Disease	C0002395	ESR2	2100	Q92731	estrogen receptor 2	Nuclear receptor	528	0.4	0.923	4.4516e-08	0.1		1	17	8	2001	2020
Alzheimer's Disease	C0002395	ALB	213	P02768	albumin	Transporter	1198	0.317	0.962	0.64329	0.1		0.963	27	0	1987	2020
Alzheimer's Disease	C0002395	ALDH2	217	P05091	aldehyde dehydrogenase 2 family member	Enzyme	337	0.457	0.885	3.3959e-10	0.1		0.867	15	1	2004	2020
Alzheimer's Disease	C0002395	FANCD2	2177	Q9BXW9	FA complementation group D2		272	0.479	0.885	1.0974e-30	0.1		1	16	3	1990	2019
Alzheimer's Disease	C0002395	CCDC83	220047	Q8IWF9	coiled-coil domain containing 83		7	0.861	0.231	1.1628e-09	0.1		1	1	3	2012	2012
Alzheimer's Disease	C0002395	CCDC89	220388	Q8N998	coiled-coil domain containing 89		1	1	0.077	7.8532e-05	0.1		1	1	1	2016	2016
Alzheimer's Disease	C0002395	KDM1B	221656	Q8NB78	lysine demethylase 1B	Epigenetic regulator	22	0.736	0.385	0.0014005	0.1		1	1	1	2016	2016
Alzheimer's Disease	C0002395	FCN2	2220	Q15485	ficolin 2	Signaling	159	0.517	0.846	3.5646e-11	0.1		1	12	0	2004	2019
Alzheimer's Disease	C0002395	ATXN7L1	222255	Q9ULK2	ataxin 7 like 1		9	0.89	0.154	0.99884	0.1		1	1	1	2012	2012
Alzheimer's Disease	C0002395	ADGRF2	222611	Q8IZF7	adhesion G protein-coupled receptor F2	G-protein coupled receptor	1	1	0.077	2.5133e-24	0.1		1	1	1	2018	2018
Alzheimer's Disease	C0002395	FGF10	2255	O15520	fibroblast growth factor 10	Signaling	152	0.53	0.692	0.93779	0.1		1	1	1	2016	2016
Alzheimer's Disease	C0002395	SIRT2	22933	Q8IXJ6	sirtuin 2	Epigenetic regulator	172	0.51	0.769	2.3295e-08	0.1		1	10	1	2013	2020
Alzheimer's Disease	C0002395	DKK1	22943	O94907	dickkopf WNT signaling pathway inhibitor 1		372	0.439	0.885	0.17423	0.1		1	13	0	2006	2019
Alzheimer's Disease	C0002395	MYO16	23026	Q9Y6X6	myosin XVI		33	0.722	0.308	0.99851	0.1		1	3	3	2014	2019
Alzheimer's Disease	C0002395	ZNF292	23036	O60281	zinc finger protein 292	Enzyme	53	0.695	0.423	1	0.1		1	1	1	2011	2011
Alzheimer's Disease	C0002395	HECW1	23072	Q76N89	HECT, C2 and WW domain containing E3 ubiquitin protein ligase 1	Enzyme	13	0.792	0.346	0.99982	0.1		1	1	1	2014	2014
Alzheimer's Disease	C0002395	COLGALT2	23127	Q8IYK4	collagen beta(1-O)galactosyltransferase 2	Enzyme	10	0.805	0.269	1.0935e-10	0.1		1	1	1	2018	2018
Alzheimer's Disease	C0002395	FBXL7	23194	Q9UJT9	F-box and leucine rich repeat protein 7		15	0.769	0.346	0.31497	0.1		1	1	1	2015	2015
Alzheimer's Disease	C0002395	PRRC2C	23215	Q9Y520	proline rich coiled-coil 2C	Enzyme	12	0.839	0.192	1	0.1		1	1	1	2014	2014
Alzheimer's Disease	C0002395	KAZN	23254	Q674X7	kazrin, periplakin interacting protein		16	0.792	0.192	0.59671	0.1		1	1	1	2018	2018
Alzheimer's Disease	C0002395	CLEC16A	23274	Q2KHT3	C-type lectin domain containing 16A		67	0.612	0.654	0.27595	0.1		1	1	1	2011	2011
Alzheimer's Disease	C0002395	WWC1	23286	Q8IX03	WW and C2 domain containing 1		71	0.61	0.692	0.00039438	0.1		0.95	20	2	2008	2019
Alzheimer's Disease	C0002395	ACSL6	23305	Q9UKU0	acyl-CoA synthetase long chain family member 6	Enzyme	30	0.686	0.5	0.0032201	0.1		1	1	1	2016	2016
Alzheimer's Disease	C0002395	SZT2	23334	Q5T011	SZT2 subunit of KICSTOR complex		72	0.67	0.423	2.3263e-14	0.1		1	1	1	2016	2016
Alzheimer's Disease	C0002395	SIRT3	23410	Q9NTG7	sirtuin 3	Epigenetic regulator	227	0.488	0.731	0.00016261	0.1		0.941	17	0	2008	2020
Alzheimer's Disease	C0002395	SIRT1	23411	Q96EB6	sirtuin 1	Epigenetic regulator	675	0.378	0.885	0.087326	0.1		0.981	53	0	2005	2020
Alzheimer's Disease	C0002395	NCS1	23413	P62166	neuronal calcium sensor 1		48	0.656	0.615	0.66434	0.1		1	1	1	2014	2014
Alzheimer's Disease	C0002395	TARDBP	23435	Q13148	TAR DNA binding protein		245	0.493	0.808	0.98542	0.1		0.976	83	1	2008	2020
Alzheimer's Disease	C0002395	SMUG1	23583	Q53HV7	single-strand-selective monofunctional uracil-DNA glycosylase 1		1034	0.322	0.923	0.00045154	0.1		0.985	67	0	2017	2020
Alzheimer's Disease	C0002395	DAPK2	23604	Q9UIK4	death associated protein kinase 2	Kinase	130	0.536	0.692	5.0088e-10	0.1		1	12	0	2009	2020
Alzheimer's Disease	C0002395	CBLC	23624	Q9ULV8	Cbl proto-oncogene C	Enzyme	15	0.821	0.192	4.2394e-11	0.1		1	2	4	2018	2019
Alzheimer's Disease	C0002395	NUP62	23636	P37198	nucleoporin 62	Transporter	273	0.47	0.885	0.95006	0.1		0.909	11	1	2005	2019
Alzheimer's Disease	C0002395	PLD3	23646	Q8IV08	phospholipase D family member 3		29	0.7	0.462	1.754e-05	0.1		0.929	14	2	2014	2018
Alzheimer's Disease	C0002395	SGK3	23678	Q96BR1	serum/glucocorticoid regulated kinase family member 3		36	0.674	0.654	8.5621e-07	0.1		1	1	1	2016	2016
Alzheimer's Disease	C0002395	ALOX5	240	P09917	arachidonate 5-lipoxygenase	Enzyme	342	0.447	0.885	1.2059e-06	0.1		0.967	30	0	2000	2018
Alzheimer's Disease	C0002395	STH	246744	Q8IWL8	saitohin		27	0.705	0.385		0.1		0.882	17	1	2002	2017
Alzheimer's Disease	C0002395	MTOR	2475	P42345	mechanistic target of rapamycin kinase	Kinase	960	0.343	0.885	1	0.1		1	40	0	2005	2019
Alzheimer's Disease	C0002395	FYN	2534	P06241	FYN proto-oncogene, Src family tyrosine kinase	Kinase	116	0.556	0.731	0.99406	0.1		1	10	1	2004	2019
Alzheimer's Disease	C0002395	CALHM1	255022	Q8IU99	calcium homeostasis modulator 1	Ion channel	16	0.769	0.269	1.7556e-05	0.1		0.826	23	3	2008	2016
Alzheimer's Disease	C0002395	GABPA	2551	Q06546	GA binding protein transcription factor subunit alpha	Transcription factor	632	0.379	0.885	0.99812	0.1		1	37	0	2009	2020
Alzheimer's Disease	C0002395	GABRA2	2555	P47869	gamma-aminobutyric acid type A receptor subunit alpha2	Ion channel	60	0.641	0.346	0.99598	0.1		1	1	1	2016	2016
Alzheimer's Disease	C0002395	PCSK9	255738	Q8NBP7	proprotein convertase subtilisin/kexin type 9	Enzyme	257	0.482	0.808	2.7059e-17	0.1		1	10	0	2016	2020
Alzheimer's Disease	C0002395	ANKRD31	256006	Q8N7Z5	ankyrin repeat domain 31		2	1	0.077	1.8697e-21	0.1		1	1	1	2019	2019
Alzheimer's Disease	C0002395	STEAP1B	256227	Q6NZ63	STEAP family member 1B		10	1	0.077	1.2368e-05	0.1		1	1	1	2016	2016
Alzheimer's Disease	C0002395	GABRG3	2567	Q99928	gamma-aminobutyric acid type A receptor subunit gamma3	Ion channel	25	0.711	0.423	0.84683	0.1		1	1	1	2014	2014
Alzheimer's Disease	C0002395	QPCT	25797	Q16769	glutaminyl-peptide cyclotransferase	Enzyme	94	0.568	0.731	1.1987e-15	0.1		0.958	24	0	2008	2019
Alzheimer's Disease	C0002395	BACE2	25825	Q9Y5Z0	beta-secretase 2	Enzyme	54	0.628	0.615	0.0067632	0.1		0.909	22	1	2000	2019
Alzheimer's Disease	C0002395	RNF19A	25897	Q9NV58	ring finger protein 19A, RBR E3 ubiquitin protein ligase	Enzyme	523	0.397	0.923	0.025305	0.1		1	22	0	2000	2020
Alzheimer's Disease	C0002395	GAP43	2596	P17677	growth associated protein 43		109	0.564	0.731	0.021461	0.1		0.8	10	0	1995	2019
Alzheimer's Disease	C0002395	CNTNAP2	26047	Q9UHC6	contactin associated protein 2		203	0.53	0.846	2.8673e-09	0.1		1	3	3	2015	2019
Alzheimer's Disease	C0002395	POLDIP2	26073	Q9Y2S7	DNA polymerase delta interacting protein 2		530	0.396	0.923	0.41407	0.1		1	22	0	2000	2020
Alzheimer's Disease	C0002395	TRPC4AP	26133	Q8TEL6	transient receptor potential cation channel subfamily C member 4 associated protein		19	0.76	0.231	0.55209	0.1		1	1	4	2009	2009
Alzheimer's Disease	C0002395	GATA1	2623	P15976	GATA binding protein 1		264	0.483	0.808	0.94798	0.1			0	0
Alzheimer's Disease	C0002395	GCG	2641	P01275	glucagon		441	0.431	0.885	0.034814	0.1		1	37	0	1999	2020
Alzheimer's Disease	C0002395	GCHFR	2644	P30047	GTP cyclohydrolase I feedback regulator		89	0.579	0.808	0.048251	0.1		1	11	0	2004	2019
Alzheimer's Disease	C0002395	TSPAN16	26526	Q9UKR8	tetraspanin 16		6	0.839	0.231	4.0908e-06	0.1		1	1	1	2016	2016
Alzheimer's Disease	C0002395	GDNF	2668	P39905	glial cell derived neurotrophic factor	Signaling	409	0.434	0.885	0.2035	0.1		1	12	0	2004	2019
Alzheimer's Disease	C0002395	GFAP	2670	P14136	glial fibrillary acidic protein		447	0.421	0.885	1.4601e-06	0.1		0.949	59	0	1987	2020
Alzheimer's Disease	C0002395	GIP	2695	P09681	gastric inhibitory polypeptide		110	0.57	0.654	0.27108	0.1		1	10	0	2013	2019
Alzheimer's Disease	C0002395	SIGLEC7	27036	Q9Y286	sialic acid binding Ig like lectin 7	Receptor	137	0.535	0.846	2.388e-07	0.1		1	13	0	1998	2019
Alzheimer's Disease	C0002395	PDE7B	27115	Q9NP56	phosphodiesterase 7B		34	0.691	0.423	0.54578	0.1		1	1	1	2014	2014
Alzheimer's Disease	C0002395	HPGDS	27306	O60760	hematopoietic prostaglandin D synthase		570	0.388	0.923	1.8063e-06	0.1		1	10	0	1999	2016
Alzheimer's Disease	C0002395	TNRC6A	27327	Q8NDV7	trinucleotide repeat containing adaptor 6A		39	0.674	0.346	1	0.1		1	1	1	2014	2014
Alzheimer's Disease	C0002395	GOLIM4	27333	O00461	golgi integral membrane protein 4		8	0.839	0.231	3.9661e-11	0.1		1	1	1	2018	2018
Alzheimer's Disease	C0002395	GLP1R	2740	P43220	glucagon like peptide 1 receptor	G-protein coupled receptor	288	0.471	0.846	0.29347	0.1		1	26	0	1999	2020
Alzheimer's Disease	C0002395	FAM181A-AS1	283592		FAM181A antisense RNA 1		1	1	0.077		0.1		1	1	1	2016	2016
Alzheimer's Disease	C0002395	PPP1R37	284352	O75864	protein phosphatase 1 regulatory subunit 37		4	0.89	0.115	0.99448	0.1		1	3	9	2011	2018
Alzheimer's Disease	C0002395	NKPD1	284353	Q17RQ9	NTPase KAP family P-loop domain containing 1		5	0.89	0.115	7.0389e-07	0.1		1	3	3	2011	2019
Alzheimer's Disease	C0002395	EPHA1-AS1	285965		EPHA1 antisense RNA 1		2	1	0.077		0.1		1	5	9	2011	2019
Alzheimer's Disease	C0002395	TRIQK	286144	Q629K1	triple QxxK/R motif containing		2	1	0.077	0.0099534	0.1		1	1	1	2018	2018
Alzheimer's Disease	C0002395	NKAIN3	286183	Q8N8D7	sodium/potassium transporting ATPase interacting 3		5	0.861	0.192	0.05385	0.1		1	1	1	2016	2016
Alzheimer's Disease	C0002395	PPP1R42	286187	Q7Z4L9	protein phosphatase 1 regulatory subunit 42		15	0.76	0.385	1.7442e-05	0.1		1	1	1	2016	2016
Alzheimer's Disease	C0002395	BZW2	28969	Q9Y6E2	basic leucine zipper and W2 domains 2	Enzyme	20	0.78	0.231	0.1048	0.1		1	1	1	2014	2014
Alzheimer's Disease	C0002395	GRIN2B	2904	Q13224	glutamate ionotropic receptor NMDA type subunit 2B	Ion channel	249	0.51	0.692	1	0.1		0.938	16	2	2002	2019
Alzheimer's Disease	C0002395	NR3C1	2908	P04150	nuclear receptor subfamily 3 group C member 1	Nuclear receptor	590	0.393	0.885	0.96958	0.1		1	11	0	1993	2019
Alzheimer's Disease	C0002395	DDX25	29118	Q9UHL0	DEAD-box helicase 25		8	0.805	0.269	1.8125e-18	0.1		1	1	1	2016	2016
Alzheimer's Disease	C0002395	GRM5	2915	P41594	glutamate metabotropic receptor 5	G-protein coupled receptor	189	0.525	0.846	0.99872	0.1		1	17	0	2013	2019
Alzheimer's Disease	C0002395	GTF2H1	2965	P32780	general transcription factor IIH subunit 1	Transcription factor	258	0.469	0.846	0.98982	0.1		0.909	11	0	2005	2019
Alzheimer's Disease	C0002395	PARVB	29780	Q9HBI1	parvin beta	Cellular structure	25	0.736	0.385	2.3813e-13	0.1		1	1	1	2014	2014
Alzheimer's Disease	C0002395	GULOP	2989		gulonolactone (L-) oxidase, pseudogene		9	0.805	0.308		0.1		1	1	1	2018	2018
Alzheimer's Disease	C0002395	IL19	29949	Q9UHD0	interleukin 19		103	0.558	0.769	4.325e-05	0.1		1	1	3	2015	2015
Alzheimer's Disease	C0002395	UBQLN1	29979	Q9UMX0	ubiquilin 1		49	0.65	0.423	0.99884	0.1		0.857	21	1	2005	2017
Alzheimer's Disease	C0002395	ANXA1	301	P04083	annexin A1		336	0.442	0.885	1.2009e-07	0.1		1	15	0	2004	2019
Alzheimer's Disease	C0002395	HSD17B10	3028	Q99714	hydroxysteroid 17-beta dehydrogenase 10	Enzyme	65	0.656	0.538	0.93604	0.1		1	10	0	1997	2011
Alzheimer's Disease	C0002395	HCLS1	3059	P14317	hematopoietic cell-specific Lyn substrate 1	Cellular structure	132	0.539	0.846	1.3157e-06	0.1		1	13	0	1998	2019
Alzheimer's Disease	C0002395	HCRT	3060	O43612	hypocretin neuropeptide precursor		237	0.5	0.808	0.028774	0.1		1	16	0	2006	2020
Alzheimer's Disease	C0002395	CFH	3075	P08603	complement factor H		393	0.441	0.885	0.86061	0.1		0.909	11	2	2007	2019
Alzheimer's Disease	C0002395	APBB1	322	O00213	amyloid beta precursor protein binding family B member 1		25	0.722	0.346	0.96811	0.1		0.944	18	2	1998	2019
Alzheimer's Disease	C0002395	AGFG2	3268	O95081	ArfGAP with FG repeats 2		29	0.7	0.423	0.00025383	0.1		1	1	1	2018	2018
Alzheimer's Disease	C0002395	HRES1	3272	P13985	HTLV-1 related endogenous sequence		54	0.636	0.615		0.1		0.923	13	0	2001	2019
Alzheimer's Disease	C0002395	HSPA4	3308	P34932	heat shock protein family A (Hsp70) member 4		550	0.394	0.923	0.99954	0.1		1	21	0	1995	2019
Alzheimer's Disease	C0002395	HSP90AA1	3320	P07900	heat shock protein 90 alpha family class A member 1	Chaperone	455	0.411	0.923	0.86025	0.1		1	14	0	2007	2019
Alzheimer's Disease	C0002395	APOA1	335	P02647	apolipoprotein A1		416	0.429	0.885	0.00054909	0.1		1	22	0	2001	2019
Alzheimer's Disease	C0002395	HTR2A	3356	P28223	5-hydroxytryptamine receptor 2A	G-protein coupled receptor	289	0.473	0.846	0.51124	0.1		0.947	19	3	1998	2019
Alzheimer's Disease	C0002395	HTR6	3362	P50406	5-hydroxytryptamine receptor 6	G-protein coupled receptor	57	0.626	0.5	0.00018524	0.1		0.882	17	1	1999	2019
Alzheimer's Disease	C0002395	IAPP	3375	P10997	islet amyloid polypeptide	Signaling	183	0.507	0.808	0.0031814	0.1		1	50	1	2006	2019
Alzheimer's Disease	C0002395	TAS2R62P	338399		taste 2 receptor member 62 pseudogene		15	0.729	0.192		0.1		0.923	13	0	1997	2019
Alzheimer's Disease	C0002395	TAS2R64P	338412		taste 2 receptor member 64 pseudogene		33	0.678	0.385		0.1		1	10	0	1997	2016
Alzheimer's Disease	C0002395	APOC1P1	342		apolipoprotein C1 pseudogene 1		8	0.89	0.154		0.1		1	2	4	2009	2018
Alzheimer's Disease	C0002395	RSPO4	343637	Q2I0M5	R-spondin 4		7	0.821	0.231	8.5962e-08	0.1		1	1	1	2018	2018
Alzheimer's Disease	C0002395	TGM6	343641	O95932	transglutaminase 6		54	0.644	0.423	1.1154e-24	0.1		1	1	1	2014	2014
Alzheimer's Disease	C0002395	MCIDAS	345643	D6RGH6	multiciliate differentiation and DNA synthesis associated cell cycle protein		119	0.566	0.769	0.013264	0.1		0.945	110	0	2002	2020
Alzheimer's Disease	C0002395	ACTBL2	345651	Q562R1	actin beta like 2		134	0.539	0.769	5.8166e-16	0.1		1	20	0	1996	2019
Alzheimer's Disease	C0002395	IFNG	3458	P01579	interferon gamma		1519	0.288	0.962	0.47156	0.1		0.833	18	0	1998	2019
Alzheimer's Disease	C0002395	APOC4	346	P55056	apolipoprotein C4		25	0.743	0.385	8.893e-08	0.1		1	1	1	2018	2018
Alzheimer's Disease	C0002395	APOD	347	P05090	apolipoprotein D		89	0.584	0.577	0.00054449	0.1		1	13	1	2001	2019
Alzheimer's Disease	C0002395	IGFALS	3483	P35858	insulin like growth factor binding protein acid labile subunit	Receptor	203	0.511	0.846	5.4379e-11	0.1		0.944	18	0	1999	2020
Alzheimer's Disease	C0002395	CASTOR3	352954	Q8NAP1	CASTOR family member 3		13	0.805	0.231	0.0096067	0.1		1	1	3	2018	2018
Alzheimer's Disease	C0002395	GPR141	353345	Q7Z602	G protein-coupled receptor 141		3	0.89	0.115	8.531e-08	0.1		1	2	1	2013	2019
Alzheimer's Disease	C0002395	FAS	355	P25445	Fas cell surface death receptor		754	0.372	0.923	0.8117	0.1		0.917	12	1	2000	2017
Alzheimer's Disease	C0002395	IL1A	3552	P01583	interleukin 1 alpha		1002	0.333	0.962	0.0001602	0.1		0.885	61	1	1989	2019
Alzheimer's Disease	C0002395	IL2RB	3560	P14784	interleukin 2 receptor subunit beta	Receptor	226	0.491	0.846	0.29095	0.1		1	13	0	1998	2019
Alzheimer's Disease	C0002395	IL4	3565	P05112	interleukin 4		996	0.332	0.962	0.0047372	0.1		1	12	0	1994	2019
Alzheimer's Disease	C0002395	CXCL8	3576	P10145	C-X-C motif chemokine ligand 8	Signaling	1254	0.31	0.962	0.00027377	0.1		0.9	10	0	2000	2018
Alzheimer's Disease	C0002395	IL10	3586	P22301	interleukin 10		1679	0.281	0.923	0.0058874	0.1		0.976	41	2	2001	2020
Alzheimer's Disease	C0002395	IL12A	3592	P29459	interleukin 12A		261	0.491	0.808	0.04746	0.1		1	12	0	2004	2019
Alzheimer's Disease	C0002395	IL17A	3605	Q16552	interleukin 17A		1074	0.324	0.923	0.043049	0.1		1	11	0	2008	2020
Alzheimer's Disease	C0002395	IL18	3606	Q14116	interleukin 18		750	0.365	0.923	0.030717	0.1		0.929	14	2	2007	2019
Alzheimer's Disease	C0002395	AQP4	361	P55087	aquaporin 4	Ion channel	311	0.456	0.885	0.0022919	0.1		1	25	3	2006	2019
Alzheimer's Disease	C0002395	INSIG1	3638	O15503	insulin induced gene 1		29	0.695	0.5	0.0012827	0.1		1	1	1	2016	2016
Alzheimer's Disease	C0002395	EIF3E	3646	P60228	eukaryotic translation initiation factor 3 subunit E	Nucleic acid binding	58	0.633	0.423	0.05196	0.1		1	1	1	2011	2011
Alzheimer's Disease	C0002395	IRF2	3660	P14316	interferon regulatory factor 2	Transcription factor	86	0.575	0.769	0.79793	0.1		1	1	1	2018	2018
Alzheimer's Disease	C0002395	SIMC1	375484	Q8NDZ2	SUMO interacting motifs containing 1		2	1	0.077	3.9164e-06	0.1		1	1	1	2011	2011
Alzheimer's Disease	C0002395	PNPLA7	375775	Q6ZV29	patatin like phospholipase domain containing 7		1	1	0.077	5.3653e-37	0.1		1	1	1	2016	2016
Alzheimer's Disease	C0002395	KCNN2	3781	Q9H2S1	potassium calcium-activated channel subfamily N member 2	Ion channel	18	0.769	0.385	0.99099	0.1		1	1	1	2016	2016
Alzheimer's Disease	C0002395	KNG1	3827	P01042	kininogen 1	Enzyme modulator	279	0.481	0.885	3.2071e-10	0.1		1	10	0	2003	2019
Alzheimer's Disease	C0002395	SH2D4B	387694	Q5SQS7	SH2 domain containing 4B		7	0.821	0.269	6.3396e-06	0.1		1	1	1	2016	2016
Alzheimer's Disease	C0002395	SCIMP	388325	Q6UWF3	SLP adaptor and CSK interacting membrane protein		1	1	0.077	0.0004268	0.1		1	3	2	2013	2019
Alzheimer's Disease	C0002395	CEACAM22P	388550		CEA cell adhesion molecule 22, pseudogene		2	1	0.077		0.1		1	2	5	2018	2019
Alzheimer's Disease	C0002395	BLOC1S3	388552	Q6QNY0	biogenesis of lysosomal organelles complex 1 subunit 3		32	0.729	0.385	0.004077	0.1		1	3	8	2011	2019
Alzheimer's Disease	C0002395	BHMG1	388553	C9JSJ3	basic helix-loop-helix and HMG-box containing 1		4	0.931	0.154	0.0044198	0.1		1	1	1	2019	2019
Alzheimer's Disease	C0002395	LAMC2	3918	Q13753	laminin subunit gamma 2	Enzyme modulator	602	0.389	0.923	2.8791e-12	0.1		0.965	289	0	2010	2020
Alzheimer's Disease	C0002395	RPSA	3921	P08865	ribosomal protein SA	Nucleic acid binding	221	0.485	0.769	0.93037	0.1		0.947	19	1	1997	2017
Alzheimer's Disease	C0002395	LCN2	3934	P80188	lipocalin 2	Enzyme	497	0.405	0.885	1.1404e-09	0.1		0.944	18	0	2001	2020
Alzheimer's Disease	C0002395	LDLR	3949	P01130	low density lipoprotein receptor		336	0.449	0.885	9.841e-24	0.1		0.929	42	7	1997	2019
Alzheimer's Disease	C0002395	LINC01567	400511		long intergenic non-protein coding RNA 1567		6	0.861	0.231		0.1		1	1	1	2014	2014
Alzheimer's Disease	C0002395	LINC01185	400957		long intergenic non-protein coding RNA 1185		13	0.743	0.346		0.1		1	1	1	2016	2016
Alzheimer's Disease	C0002395	LPA	4018	P08519	lipoprotein(a)	Enzyme	340	0.444	0.769	6.5917e-89	0.1		1	11	0	2000	2020
Alzheimer's Disease	C0002395	LPL	4023	P06858	lipoprotein lipase	Enzyme	290	0.474	0.808	1.2712e-09	0.1		0.857	14	4	1999	2018
Alzheimer's Disease	C0002395	LTBP2	4053	Q14767	latent transforming growth factor beta binding protein 2	Calcium-binding protein	106	0.572	0.692	0.00074122	0.1		1	1	1	2011	2011
Alzheimer's Disease	C0002395	BCAM	4059	P50895	basal cell adhesion molecule (Lutheran blood group)	Cell adhesion	43	0.666	0.462	1.1032e-08	0.1		1	4	7	2011	2019
Alzheimer's Disease	C0002395	MIR107	406901		microRNA 107		123	0.543	0.769		0.1		1	14	0	2008	2020
Alzheimer's Disease	C0002395	MIR132	406921		microRNA 132		222	0.485	0.846		0.1		1	21	0	2013	2019
Alzheimer's Disease	C0002395	MIR29A	407021		microRNA 29a		278	0.459	0.808		0.1		1	10	0	2008	2019
Alzheimer's Disease	C0002395	MIR34A	407040		microRNA 34a		428	0.421	0.846		0.1		1	11	0	2016	2019
Alzheimer's Disease	C0002395	MAOA	4128	P21397	monoamine oxidase A		300	0.465	0.769	0.99928	0.1		1	19	0	2002	2019
Alzheimer's Disease	C0002395	ARVCF	421	O00192	ARVCF delta catenin family member	Cellular structure	151	0.54	0.769	5.0422e-11	0.1		1	1	1	2016	2016
Alzheimer's Disease	C0002395	AFF1	4299	P51825	AF4/FMR2 family member 1	Transcription factor	49	0.659	0.423	0.71038	0.1		1	1	1	2014	2014
Alzheimer's Disease	C0002395	TRPM1	4308	Q7Z4N2	transient receptor potential cation channel subfamily M member 1	Ion channel	62	0.626	0.462	1.6009e-42	0.1		1	1	1	2016	2016
Alzheimer's Disease	C0002395	MMP9	4318	P14780	matrix metallopeptidase 9	Enzyme	1337	0.305	0.923	1.8869e-17	0.1		0.875	16	3	1996	2019
Alzheimer's Disease	C0002395	MNAT1	4331	P51948	MNAT1 component of CDK activating kinase	Enzyme modulator	131	0.539	0.846	1.3117e-12	0.1		1	11	0	2004	2019
Alzheimer's Disease	C0002395	MOBP	4336	Q13875	myelin associated oligodendrocyte basic protein	Cellular structure	20	0.7	0.423	0.54623	0.1		1	1	1	2014	2014
Alzheimer's Disease	C0002395	POTEKP	440915	Q9BYX7	POTE ankyrin domain family member K, pseudogene		131	0.542	0.769		0.1		1	20	0	1996	2019
Alzheimer's Disease	C0002395	PMS2CL	441194	Q68D20	PMS2 C-terminal like pseudogene		4	0.861	0.231		0.1		1	1	1	2016	2016
Alzheimer's Disease	C0002395	MSH2	4436	P43246	mutS homolog 2	Nucleic acid binding	490	0.406	0.808	0.89539	0.1		1	1	1	2016	2016
Alzheimer's Disease	C0002395	PALM2AKAP2	445815	Q8IXS6;Q9Y2D5	PALM2 and AKAP2 fusion		22	0.751	0.385	6.0664e-05	0.1		1	1	3	2013	2013
Alzheimer's Disease	C0002395	MT3	4504	P25713	metallothionein 3		108	0.582	0.615	0.064484	0.1		1	10	0	1991	2019
Alzheimer's Disease	C0002395	COX2	4513	P00403	cytochrome c oxidase subunit II	Enzyme	875	0.352	0.962		0.1		0.967	30	0	1997	2019
Alzheimer's Disease	C0002395	RNR2	4550	Q8IVG9	l-rRNA		76	0.603	0.692		0.1		0.964	28	0	2001	2019
Alzheimer's Disease	C0002395	NEFL	4747	P07196	neurofilament light		247	0.488	0.769		0.1		0.982	56	0	1990	2020
Alzheimer's Disease	C0002395	NOS1	4842	P29475	nitric oxide synthase 1		521	0.408	0.885	1	0.1		0.909	11	0	2001	2019
Alzheimer's Disease	C0002395	NPC1	4864	O15118	NPC intracellular cholesterol transporter 1	Transporter	220	0.518	0.692	6.5418e-06	0.1		1	14	0	2002	2019
Alzheimer's Disease	C0002395	NRGN	4900	Q92686	neurogranin		69	0.608	0.615	0.4819	0.1		0.968	31	0	2010	2020
Alzheimer's Disease	C0002395	RNF165	494470	Q6ZSG1	ring finger protein 165		4	0.89	0.269	0.97194	0.1		1	1	1	2018	2018
Alzheimer's Disease	C0002395	OGG1	4968	O15527	8-oxoguanine DNA glycosylase		313	0.453	0.808	3.9314e-12	0.1		0.9	10	4	2002	2019
Alzheimer's Disease	C0002395	SERPINE1	5054	P05121	serpin family E member 1	Enzyme modulator	770	0.359	0.885	0.043609	0.1		0.867	15	2	2007	2020
Alzheimer's Disease	C0002395	ITSN2	50618	Q9NZM3	intersectin 2	Enzyme modulator	31	0.711	0.423	9.7511e-13	0.1		1	1	1	2016	2016
Alzheimer's Disease	C0002395	APH1A	51107	Q96BI3	aph-1 homolog A, gamma-secretase subunit	Enzyme modulator	45	0.656	0.538	0.79479	0.1		1	11	1	2003	2019
Alzheimer's Disease	C0002395	RMDN1	51115	Q96DB5	regulator of microtubule dynamics 1		123	0.546	0.769	5.8995e-10	0.1		1	23	0	1999	2019
Alzheimer's Disease	C0002395	DCTN4	51164	Q9UJW0	dynactin subunit 4		253	0.472	0.846	0.73221	0.1		0.909	11	0	2005	2019
Alzheimer's Disease	C0002395	WAC	51322	Q9BTA9	WW domain containing adaptor with coiled-coil		68	0.686	0.615	1	0.1		1	1	1	2016	2016
Alzheimer's Disease	C0002395	SNX9	51429	Q9Y5X1	sorting nexin 9		29	0.729	0.385	0.7061	0.1		1	1	1	2016	2016
Alzheimer's Disease	C0002395	LARS1	51520	Q9P2J5	leucyl-tRNA synthetase 1		38	0.678	0.577	8.2142e-09	0.1		1	1	1	2016	2016
Alzheimer's Disease	C0002395	RAPGEF6	51735	Q8TEU7	Rap guanine nucleotide exchange factor 6	Enzyme modulator	10	0.821	0.308	0.99644	0.1		1	1	1	2016	2016
Alzheimer's Disease	C0002395	ABCB1	5243	P08183	ATP binding cassette subfamily B member 1	Transporter	933	0.344	0.885	1.2564e-05	0.1		1	33	4	2004	2020
Alzheimer's Disease	C0002395	PIK3CA	5290	P42336	phosphatidylinositol-4,5-bisphosphate 3-kinase catalytic subunit alpha	Kinase	1511	0.292	0.923	1	0.1		0.957	47	0	2004	2019
Alzheimer's Disease	C0002395	PIK3CB	5291	P42338	phosphatidylinositol-4,5-bisphosphate 3-kinase catalytic subunit beta	Kinase	1083	0.322	0.885	0.99964	0.1		0.957	46	0	2004	2019
Alzheimer's Disease	C0002395	PIK3CD	5293	O00329	phosphatidylinositol-4,5-bisphosphate 3-kinase catalytic subunit delta	Kinase	1119	0.319	0.885	0.99999	0.1		0.957	46	0	2004	2019
Alzheimer's Disease	C0002395	PIK3CG	5294	P48736	phosphatidylinositol-4,5-bisphosphate 3-kinase catalytic subunit gamma	Kinase	1101	0.32	0.885	1.4076e-06	0.1		0.957	47	0	2004	2019
Alzheimer's Disease	C0002395	PLA2G1B	5319	P04054	phospholipase A2 group IB	Enzyme	268	0.468	0.846	1.0057e-10	0.1		1	11	0	1999	2019
Alzheimer's Disease	C0002395	PLG	5340	P00747	plasminogen	Enzyme	586	0.389	0.923	0.010345	0.1		0.882	17	1	2003	2020
Alzheimer's Disease	C0002395	PMS2P1	5379	A4D2B8	PMS1 homolog 2, mismatch repair system component pseudogene 1	Nucleic acid binding	4	1	0.077		0.1		1	1	1	2018	2018
Alzheimer's Disease	C0002395	IL6-AS1	541472		IL6 antisense RNA 1		1	1	0.077		0.1		1	1	1	2016	2016
Alzheimer's Disease	C0002395	CYCS	54205	P99999	cytochrome c, somatic		67	0.599	0.769	0.63647	0.1		1	1	1	2014	2014
Alzheimer's Disease	C0002395	POLD1	5424	P28340	DNA polymerase delta 1, catalytic subunit		189	0.507	0.769	2.4179e-06	0.1		1	12	0	1999	2019
Alzheimer's Disease	C0002395	PON1	5444	P27169	paraoxonase 1		496	0.409	0.885	9.8142e-11	0.1		0.793	29	3	2002	2019
Alzheimer's Disease	C0002395	PPARA	5465	Q07869	peroxisome proliferator activated receptor alpha	Nuclear receptor	408	0.432	0.885	0.030182	0.1		1	11	1	2003	2020
Alzheimer's Disease	C0002395	TMED9	54732	Q9BVK6	transmembrane p24 trafficking protein 9	Transporter	42	0.666	0.538	0.0059542	0.1		0.923	13	0	2001	2019
Alzheimer's Disease	C0002395	EPDR1	54749	Q9UM22	ependymin related 1		16	0.769	0.308	0.017864	0.1		1	2	1	2013	2019
Alzheimer's Disease	C0002395	BCAS3	54828	Q9H6U6	BCAS3 microtubule associated cell migration factor		44	0.716	0.538	0.00013819	0.1		1	1	1	2014	2014
Alzheimer's Disease	C0002395	CDKAL1	54901	Q5VV42	CDK5 regulatory subunit associated protein 1 like 1		86	0.617	0.615	0.016021	0.1		1	1	1	2016	2016
Alzheimer's Disease	C0002395	RMDN3	55177	Q96TC7	regulator of microtubule dynamics 3		134	0.534	0.769	5.1687e-05	0.1		1	23	0	1999	2019
Alzheimer's Disease	C0002395	PTPA	5524	Q15257	protein phosphatase 2 phosphatase activator	Enzyme modulator	245	0.48	0.846	0.99057	0.1		1	44	1	2003	2020
Alzheimer's Disease	C0002395	WDR41	55255	Q9HAD4	WD repeat domain 41		5	0.89	0.115	6.4998e-14	0.1		1	1	1	2016	2016
Alzheimer's Disease	C0002395	STK32B	55351	Q9NY57	serine/threonine kinase 32B	Kinase	15	0.78	0.423	4.9116e-08	0.1		1	1	1	2014	2014
Alzheimer's Disease	C0002395	PRKAA1	5562	Q13131	protein kinase AMP-activated catalytic subunit alpha 1	Kinase	325	0.453	0.846	0.13725	0.1		1	12	0	2013	2020
Alzheimer's Disease	C0002395	PRKAA2	5563	P54646	protein kinase AMP-activated catalytic subunit alpha 2	Kinase	317	0.456	0.846	3.5282e-08	0.1		1	12	0	2013	2020
Alzheimer's Disease	C0002395	SYBU	55638	Q9NX95	syntabulin	Transporter	120	0.546	0.769	9.7732e-05	0.1		1	23	0	1999	2019
Alzheimer's Disease	C0002395	PRKAB1	5564	Q9Y478	protein kinase AMP-activated non-catalytic subunit beta 1	Kinase	296	0.46	0.846	0.0052573	0.1		1	12	0	2013	2020
Alzheimer's Disease	C0002395	EDEM2	55741	Q9BV94	ER degradation enhancing alpha-mannosidase like protein 2		9	0.89	0.115	6.8274e-07	0.1		1	1	2	2009	2009
Alzheimer's Disease	C0002395	PRKCA	5578	P17252	protein kinase C alpha	Kinase	368	0.44	0.846	0.3677	0.1		1	12	0	1996	2019
Alzheimer's Disease	C0002395	PRKCB	5579	P05771	protein kinase C beta	Kinase	317	0.453	0.885	1	0.1		1	10	0	1996	2018
Alzheimer's Disease	C0002395	MAPK1	5594	P28482	mitogen-activated protein kinase 1	Kinase	1059	0.33	0.923	0.99698	0.1		1	41	1	2000	2020
Alzheimer's Disease	C0002395	NDUFA12	55967	Q9UI09	NADH:ubiquinone oxidoreductase subunit A12		50	0.659	0.462	7.427e-05	0.1		1	1	3	2014	2014
Alzheimer's Disease	C0002395	MAPK8	5599	P45983	mitogen-activated protein kinase 8	Kinase	520	0.397	0.885	0.99823	0.1		1	23	0	2002	2020
Alzheimer's Disease	C0002395	EIF2AK2	5610	P19525	eukaryotic translation initiation factor 2 alpha kinase 2	Kinase	142	0.538	0.769	0.017643	0.1		1	12	1	2003	2019
Alzheimer's Disease	C0002395	NIT2	56954	Q9NQR4	nitrilase family member 2		5	0.89	0.154	1.1471e-17	0.1		1	1	1	2018	2018
Alzheimer's Disease	C0002395	CEACAM19	56971	Q7Z692	CEA cell adhesion molecule 19		12	0.78	0.308	6.6095e-10	0.1		1	3	3	2011	2018
Alzheimer's Disease	C0002395	CDC42SE2	56990	Q9NRR3	CDC42 small effector 2		14	0.76	0.231	0.76835	0.1		1	1	1	2016	2016
Alzheimer's Disease	C0002395	TULP4	56995	Q9NRJ4	TUB like protein 4		7	0.89	0.231	1	0.1		1	1	1	2016	2016
Alzheimer's Disease	C0002395	DSCAML1	57453	Q8TD84	DS cell adhesion molecule like 1		10	0.839	0.346	1	0.1		1	1	1	2018	2018
Alzheimer's Disease	C0002395	ARHGAP20	57569	Q9P2F6	Rho GTPase activating protein 20	Enzyme modulator	6	0.861	0.231	0.029187	0.1		1	1	1	2014	2014
Alzheimer's Disease	C0002395	SH3RF1	57630	Q7Z6J0	SH3 domain containing ring finger 1		12	0.78	0.231	0.010761	0.1		1	1	1	2016	2016
Alzheimer's Disease	C0002395	VAT1L	57687	Q9HCJ6	vesicle amine transport 1 like		2	0.931	0.077	9.9386e-07	0.1		1	1	1	2014	2014
Alzheimer's Disease	C0002395	PTPRA	5786	P18433	protein tyrosine phosphatase receptor type A	Enzyme	91	0.573	0.654	0.99998	0.1		0.941	17	0	1997	2008
Alzheimer's Disease	C0002395	PVALB	5816	P20472	parvalbumin	Calcium-binding protein	148	0.547	0.692	0.086602	0.1		1	10	0	2010	2019
Alzheimer's Disease	C0002395	PVR	5817	P15151	PVR cell adhesion molecule		177	0.51	0.769	3.922e-10	0.1		1	5	4	2011	2019
Alzheimer's Disease	C0002395	RAC1	5879	P63000	Rac family small GTPase 1	Enzyme modulator	415	0.429	0.962	0.76228	0.1		1	10	0	2009	2019
Alzheimer's Disease	C0002395	MOK	5891	Q9UQ07	MOK protein kinase	Kinase	251	0.476	0.769	8.8397e-22	0.1		0.95	20	1	1999	2019
Alzheimer's Disease	C0002395	RELB	5971	Q01201	RELB proto-oncogene, NF-kB subunit	Transcription factor	72	0.597	0.731	0.994	0.1		1	2	6	2018	2019
Alzheimer's Disease	C0002395	REN	5972	P00797	renin	Enzyme	721	0.37	0.923	2.4297e-07	0.1		0.913	23	0	2000	2019
Alzheimer's Disease	C0002395	REST	5978	Q13127	RE1 silencing transcription factor	Transcription factor	178	0.535	0.808	0.99186	0.1		0.9	10	1	2011	2019
Alzheimer's Disease	C0002395	ACTB	60	P60709	actin beta	Cellular structure	1110	0.325	0.923	0.98564	0.1		1	38	0	1997	2020
Alzheimer's Disease	C0002395	ROS1	6098	P08922	ROS proto-oncogene 1, receptor tyrosine kinase	Kinase	356	0.439	0.885	1.6184e-72	0.1		1	10	0	1997	2019
Alzheimer's Disease	C0002395	SORT1	6272	Q99523	sortilin 1	Transporter	111	0.573	0.615	0.99987	0.1		1	13	2	2011	2019
Alzheimer's Disease	C0002395	CCL2	6347	P13500	C-C motif chemokine ligand 2	Signaling	1157	0.321	0.962	0.60786	0.1		0.923	26	0	2000	2020
Alzheimer's Disease	C0002395	CX3CL1	6376	P78423	C-X3-C motif chemokine ligand 1	Signaling	243	0.478	0.808	0.60837	0.1		1	11	0	2011	2020
Alzheimer's Disease	C0002395	ANO3	63982	Q9BYT9	anoctamin 3		37	0.716	0.385	1.2489e-17	0.1		1	1	1	2018	2018
Alzheimer's Disease	C0002395	POTEM	641455	A6NI47	POTE ankyrin domain family member M		133	0.541	0.769	0.00031637	0.1		1	20	0	1996	2019
Alzheimer's Disease	C0002395	ZNF862	643641	O60290	zinc finger protein 862		1	1	0.077	6.7801e-12	0.1		1	1	1	2016	2016
Alzheimer's Disease	C0002395	CSMD1	64478	Q96PZ7	CUB and Sushi multiple domains 1		90	0.61	0.5	1	0.1		1	2	2	2014	2018
Alzheimer's Disease	C0002395	LINC01184	644873		long intergenic non-protein coding RNA 1184		11	1	0.077		0.1		1	1	1	2014	2014
Alzheimer's Disease	C0002395	PINK1	65018	Q9BXM7	PTEN induced kinase 1	Kinase	209	0.516	0.769	1.8749e-10	0.1		1	12	0	2006	2019
Alzheimer's Disease	C0002395	SLC1A2	6506	P43004	solute carrier family 1 member 2	Transporter	208	0.511	0.731	0.71036	0.1		1	20	0	1997	2019
Alzheimer's Disease	C0002395	SLC6A3	6531	Q01959	solute carrier family 6 member 3	Transporter	373	0.453	0.885	0.99758	0.1		1	22	1	1997	2020
Alzheimer's Disease	C0002395	SLC6A4	6532	P31645	solute carrier family 6 member 4	Transporter	440	0.429	0.808	0.24602	0.1		0.923	26	5	1998	2020
Alzheimer's Disease	C0002395	SNAP25	6616	P60880	synaptosome associated protein 25	Transporter	283	0.489	0.808	0.98653	0.1		1	23	2	2002	2019
Alzheimer's Disease	C0002395	SNCB	6620	Q16143	synuclein beta	Transporter	60	0.619	0.577	0.068062	0.1		1	12	0	1994	2018
Alzheimer's Disease	C0002395	SNCA	6622	P37840	synuclein alpha	Transporter	449	0.427	0.885	0.8829	0.1		0.962	159	5	1993	2020
Alzheimer's Disease	C0002395	SNCG	6623	O76070	synuclein gamma	Transporter	122	0.55	0.615	0.0008475	0.1		1	12	0	1994	2019
Alzheimer's Disease	C0002395	SOAT1	6646	P35610	sterol O-acyltransferase 1	Enzyme	389	0.424	0.846	7.3621e-10	0.1		1	10	1	2003	2019
Alzheimer's Disease	C0002395	BRCA2	675	P51587	BRCA2 DNA repair associated	Nucleic acid binding	656	0.379	0.846	2.3581e-25	0.1		1	16	2	1990	2019
Alzheimer's Disease	C0002395	SST	6750	P61278	somatostatin	Signaling	535	0.399	0.885	0.34128	0.1		1	20	1	1995	2019
Alzheimer's Disease	C0002395	TCF3	6929	P15923	transcription factor 3	Transcription factor	244	0.476	0.846	0.025824	0.1		1	13	0	1998	2019
Alzheimer's Disease	C0002395	TFF1	7031	P04155	trefoil factor 1	Signaling	147	0.529	0.769	0.00088929	0.1		1	10	0	1997	2016
Alzheimer's Disease	C0002395	TGFB1	7040	P01137	transforming growth factor beta 1	Signaling	1558	0.287	0.962	0.03685	0.1		0.895	38	0	1993	2019
Alzheimer's Disease	C0002395	TH	7054	P07101	tyrosine hydroxylase		321	0.462	0.885	1.6878e-06	0.1		0.9	10	0	1997	2017
Alzheimer's Disease	C0002395	TSPO	706	P30536	translocator protein		341	0.444	0.885	0.00027398	0.1		0.905	21	1	2013	2020
Alzheimer's Disease	C0002395	THY1	7070	P04216	Thy-1 cell surface antigen		197	0.496	0.808	0.049895	0.1		1	11	0	2000	2019
Alzheimer's Disease	C0002395	TLR2	7097	O60603	toll like receptor 2		749	0.361	0.923	1.0152e-06	0.1		1	15	1	2008	2019
Alzheimer's Disease	C0002395	TLR4	7099	O00206	toll like receptor 4		1174	0.321	0.962	4.6131e-09	0.1		0.962	26	1	2007	2020
Alzheimer's Disease	C0002395	ACTG1	71	P63261	actin gamma 1	Cellular structure	291	0.477	0.846	0.0047837	0.1		1	20	0	1996	2019
Alzheimer's Disease	C0002395	TNFRSF1B	7133	P20333	TNF receptor superfamily member 1B		417	0.425	0.885	0.50201	0.1		1	16	0	1998	2019
Alzheimer's Disease	C0002395	TP53	7157	P04637	tumor protein p53	Transcription factor	2494	0.236	0.962	0.53235	0.1		0.927	41	6	1999	2020
Alzheimer's Disease	C0002395	C3	718	P01024	complement C3	Enzyme modulator	343	0.445	0.885	0.90421	0.1		1	12	0	2008	2019
Alzheimer's Disease	C0002395	ACTG2	72	P63267	actin gamma 2, smooth muscle	Cellular structure	205	0.505	0.808	0.071036	0.1		1	20	0	1996	2019
Alzheimer's Disease	C0002395	TTR	7276	P02766	transthyretin	Transporter	461	0.423	0.885	0.51566	0.1		0.935	46	2	1996	2019
Alzheimer's Disease	C0002395	MEIKIN	728637	A0A087WXM9	meiotic kinetochore factor		3	0.931	0.077		0.1		1	1	1	2016	2016
Alzheimer's Disease	C0002395	TYROBP	7305	O43914	transmembrane immune signaling adaptor TYROBP		135	0.573	0.769	0.20238	0.1		1	15	1	2015	2019
Alzheimer's Disease	C0002395	UBB	7314	P0CG47	ubiquitin B	Nucleic acid binding	70	0.599	0.615	0.016904	0.1		1	23	0	1999	2020
Alzheimer's Disease	C0002395	UCHL1	7345	P09936	ubiquitin C-terminal hydrolase L1	Enzyme	260	0.482	0.885	0.99095	0.1		0.867	15	1	2002	2018
Alzheimer's Disease	C0002395	UTRN	7402	P46939	utrophin		152	0.525	0.692	1.0021e-19	0.1		1	12	0	2009	2020
Alzheimer's Disease	C0002395	VDR	7421	P11473	vitamin D receptor	Nuclear receptor	852	0.352	0.885	1.6787e-05	0.1		1	12	6	2007	2020
Alzheimer's Disease	C0002395	VLDLR	7436	P98155	very low density lipoprotein receptor		143	0.558	0.692	1.9617e-11	0.1		0.875	16	1	1995	2018
Alzheimer's Disease	C0002395	YWHAZ	7534	P63104	tyrosine 3-monooxygenase/tryptophan 5-monooxygenase activation protein zeta	Chaperone	247	0.475	0.846	0.93965	0.1		1	10	2	2008	2019
Alzheimer's Disease	C0002395	ZNF232	7775	Q9UNY5	zinc finger protein 232		2	0.931	0.154	3.3651e-05	0.1		1	1	1	2018	2018
Alzheimer's Disease	C0002395	AHNAK	79026	Q09666	AHNAK nucleoprotein		60	0.623	0.615	0.89827	0.1		1	1	1	2016	2016
Alzheimer's Disease	C0002395	CALB1	793	P05937	calbindin 1	Calcium-binding protein	68	0.606	0.615	0.24308	0.1		1	11	0	1990	2020
Alzheimer's Disease	C0002395	TFEB	7942	P19484	transcription factor EB		150	0.527	0.731	0.89931	0.1		1	10	0	2014	2020
Alzheimer's Disease	C0002395	AIMP2	7965	Q13155	aminoacyl tRNA synthetase complex interacting multifunctional protein 2		555	0.393	0.923	0.008024	0.1		1	22	0	2000	2020
Alzheimer's Disease	C0002395	PPP1R3B	79660	Q86XI6	protein phosphatase 1 regulatory subunit 3B	Enzyme modulator	31	0.686	0.462	0.065025	0.1		1	1	4	2012	2012
Alzheimer's Disease	C0002395	SAP30L	79685	Q9HAJ7	SAP30 like	Nucleic acid binding	7	0.805	0.269	0.0014279	0.1		1	1	1	2014	2014
Alzheimer's Disease	C0002395	ANKRD55	79722	Q3KP44	ankyrin repeat domain 55		46	0.65	0.462	6.7577e-08	0.1		1	1	1	2014	2014
Alzheimer's Disease	C0002395	GEMIN7	79760	Q9H840	gem nuclear organelle associated protein 7		4	0.861	0.115	0.64543	0.1		1	2	6	2018	2019
Alzheimer's Disease	C0002395	CLMN	79789	Q96JQ2	calmin		5	0.839	0.154	1.5344e-08	0.1		1	1	1	2014	2014
Alzheimer's Disease	C0002395	EHMT1	79813	Q9H9B1	euchromatic histone lysine methyltransferase 1	Epigenetic regulator	371	0.46	0.808	1	0.1		1	18	0	1999	2020
Alzheimer's Disease	C0002395	TMC5	79838	Q6UXY8	transmembrane channel like 5	Ion channel	6	0.839	0.154	6.9877e-08	0.1		1	1	1	2016	2016
Alzheimer's Disease	C0002395	THSD4	79875	Q6ZMP0	thrombospondin type 1 domain containing 4	Enzyme	22	0.78	0.269	4.8082e-07	0.1		1	1	1	2016	2016
Alzheimer's Disease	C0002395	CCDC134	79879	Q9H6E4	coiled-coil domain containing 134		19	0.769	0.308	6.0044e-07	0.1		1	1	1	2011	2011
Alzheimer's Disease	C0002395	SP6	80320	Q3SY56	Sp6 transcription factor	Nucleic acid binding	12	0.769	0.308	0.14961	0.1		1	1	1	2014	2014
Alzheimer's Disease	C0002395	PDCD1LG2	80380	Q9BQ51	programmed cell death 1 ligand 2		191	0.496	0.769	1.203e-05	0.1		1	1	1	2016	2016
Alzheimer's Disease	C0002395	SETD7	80854	Q8WTS6	SET domain containing 7, histone lysine methyltransferase	Epigenetic regulator	62	0.628	0.615	0.0042257	0.1		1	1	1	2016	2016
Alzheimer's Disease	C0002395	HYI	81888	Q5T013	hydroxypyruvate isomerase (putative)	Enzyme	1	1	0.077	2.2375e-14	0.1		1	1	1	2016	2016
Alzheimer's Disease	C0002395	CAPN1	823	P07384	calpain 1	Enzyme	165	0.539	0.808	5.8554e-10	0.1		1	12	0	2001	2019
Alzheimer's Disease	C0002395	CASP1	834	P29466	caspase 1	Enzyme	444	0.413	0.885	3.5183e-05	0.1		1	17	0	1998	2020
Alzheimer's Disease	C0002395	CASP6	839	P55212	caspase 6	Enzyme	73	0.61	0.615	0.00012665	0.1		0.923	13	0	2004	2019
Alzheimer's Disease	C0002395	KAT8	84148	Q9H7Z6	lysine acetyltransferase 8		80	0.592	0.654	0.22493	0.1		1	1	1	2019	2019
Alzheimer's Disease	C0002395	CAT	847	P04040	catalase	Enzyme	794	0.359	0.962	1.6263e-10	0.1		0.8	10	1	1990	2019
Alzheimer's Disease	C0002395	AGPS	8540	O00116	alkylglycerone phosphate synthase		38	0.67	0.538	1	0.1		1	84	0	1999	2020
Alzheimer's Disease	C0002395	DENR	8562	O43583	density regulated re-initiation and release factor	Enzyme	121	0.543	0.692	0.87514	0.1		1	12	0	2009	2020
Alzheimer's Disease	C0002395	KHSRP	8570	Q92945	KH-type splicing regulatory protein	Enzyme	148	0.526	0.846	1	0.1		1	13	0	1998	2019
Alzheimer's Disease	C0002395	RUNX1T1	862	Q06455	RUNX1 partner transcriptional co-repressor 1	Transcription factor	137	0.53	0.808	0.97768	0.1		0.929	14	0	2001	2019
Alzheimer's Disease	C0002395	ABCB11	8647	O95342	ATP binding cassette subfamily B member 11	Transporter	126	0.566	0.654	1.5612e-12	0.1		1	1	1	2018	2018
Alzheimer's Disease	C0002395	PDE5A	8654	O76074	phosphodiesterase 5A		187	0.513	0.731	0.00010643	0.1		1	20	0	2013	2019
Alzheimer's Disease	C0002395	BECN1	8678	Q14457	beclin 1	Enzyme modulator	373	0.432	0.846	0.93717	0.1		1	14	0	2010	2020
Alzheimer's Disease	C0002395	CRADD	8738	P78560	CASP2 and RIPK1 domain containing adaptor with death domain		76	0.619	0.5	0.87862	0.1		1	1	1	2014	2014
Alzheimer's Disease	C0002395	GGACT	87769	Q9BVM4	gamma-glutamylamine cyclotransferase		3	0.931	0.154	0.00075371	0.1		1	1	1	2016	2016
Alzheimer's Disease	C0002395	SUCLA2	8803	Q9P2R7	succinate-CoA ligase ADP-forming subunit beta	Enzyme	136	0.566	0.654	0.0023488	0.1		0.982	167	0	1993	2020
Alzheimer's Disease	C0002395	CDK5R1	8851	Q15078	cyclin dependent kinase 5 regulatory subunit 1	Enzyme modulator	153	0.529	0.808	0.9149	0.1		0.96	25	1	2001	2019
Alzheimer's Disease	C0002395	CACNA1G	8913	O43497	calcium voltage-gated channel subunit alpha1 G	Ion channel	111	0.59	0.577	1	0.1		1	1	1	2014	2014
Alzheimer's Disease	C0002395	HERC2	8924	O95714	HECT and RLD domain containing E3 ubiquitin protein ligase 2		143	0.568	0.692	1	0.1		1	1	1	2016	2016
Alzheimer's Disease	C0002395	FAM181A	90050	Q8N9Y4	family with sequence similarity 181 member A		1	1	0.077	0.00076374	0.1		1	1	1	2016	2016
Alzheimer's Disease	C0002395	MPZL1	9019	O95297	myelin protein zero like 1		22	0.736	0.462	0.15905	0.1		1	1	1	2012	2012
Alzheimer's Disease	C0002395	CCRL2	9034	O00421	C-C motif chemokine receptor like 2	G-protein coupled receptor	59	0.621	0.654	0.36861	0.1		1	1	1	2014	2014
Alzheimer's Disease	C0002395	TENM3-AS1	90768		TENM3 antisense RNA 1		12	0.78	0.192		0.1		1	1	1	2008	2008
Alzheimer's Disease	C0002395	L3MBTL4	91133	Q8NA19	L3MBTL histone methyl-lysine binding protein 4	Epigenetic regulator	8	0.821	0.231	3.1e-11	0.1		1	1	1	2016	2016
Alzheimer's Disease	C0002395	UBXN11	91544	Q5T124	UBX domain protein 11		41	0.659	0.538	1.3973e-13	0.1		1	1	1	2016	2016
Alzheimer's Disease	C0002395	AP4M1	9179	O00189	adaptor related protein complex 4 subunit mu 1	Extracellular structure	78	0.638	0.5	4.4873e-17	0.1		1	1	1	2018	2018
Alzheimer's Disease	C0002395	LRAT	9227	O95237	lecithin retinol acyltransferase		84	0.608	0.654	0.028354	0.1		1	1	1	2011	2011
Alzheimer's Disease	C0002395	TMEM132C	92293	Q8N3T6	transmembrane protein 132C		12	0.805	0.231	0.63879	0.1		1	1	1	2016	2016
Alzheimer's Disease	C0002395	STRADA	92335	Q7RTN6	STE20 related adaptor alpha	Kinase	48	0.711	0.462	4.4847e-06	0.1		1	1	1	2016	2016
Alzheimer's Disease	C0002395	MSC	9242	O60682	musculin		241	0.475	0.846	0.024651	0.1		1	11	0	2013	2019
Alzheimer's Disease	C0002395	CD14	929	P08571	CD14 molecule		551	0.392	0.885	4.8813e-05	0.1		0.727	11	0	2003	2019
Alzheimer's Disease	C0002395	KL	9365	Q9UEF7	klotho	Enzyme	332	0.448	0.769	0.00022444	0.1		0.917	12	0	2012	2019
Alzheimer's Disease	C0002395	ADIPOQ	9370	Q15848	adiponectin, C1Q and collagen domain containing		679	0.376	0.885	4.6434e-09	0.1		0.929	28	0	2012	2020
Alzheimer's Disease	C0002395	LIPG	9388	Q9Y5X9	lipase G, endothelial type	Enzyme	62	0.633	0.615	1.0165e-10	0.1		1	1	1	2019	2019
Alzheimer's Disease	C0002395	GRAP2	9402	O75791	GRB2 related adaptor protein 2		538	0.394	0.923	0.00015256	0.1		1	22	0	2000	2020
Alzheimer's Disease	C0002395	ITM2B	9445	Q9Y287	integral membrane protein 2B		77	0.617	0.654	0.62589	0.1		0.917	24	0	2005	2019
Alzheimer's Disease	C0002395	GSTO1	9446	P78417	glutathione S-transferase omega 1		136	0.541	0.769	5.0916e-09	0.1		0.9	10	1	2003	2016
Alzheimer's Disease	C0002395	FHL5	9457	Q5TD97	four and a half LIM domains 5	Transcription factor	153	0.53	0.769	4.8464e-10	0.1		1	20	0	1996	2019
Alzheimer's Disease	C0002395	CD36	948	P16671	CD36 molecule	Receptor	351	0.446	0.846	1.0857e-60	0.1		1	11	3	2003	2018
Alzheimer's Disease	C0002395	SCARB1	949	Q8WTV0	scavenger receptor class B member 1	Receptor	116	0.559	0.731	0.066228	0.1		1	1	1	2019	2019
Alzheimer's Disease	C0002395	SLC4A8	9498	Q2Y0W8	solute carrier family 4 member 8	Transporter	4	0.861	0.269	0.99849	0.1		1	1	1	2014	2014
Alzheimer's Disease	C0002395	RAB3D	9545	O95716	RAB3D, member RAS oncogene family		35	0.682	0.577	1.3302e-05	0.1		1	1	1	2016	2016
Alzheimer's Disease	C0002395	CLOCK	9575	O15516	clock circadian regulator		309	0.463	0.885	0.99957	0.1		0.727	11	1	2011	2019
Alzheimer's Disease	C0002395	CD40	958	P25942	CD40 molecule		528	0.396	0.846	0.84603	0.1		1	10	0	1995	2019
Alzheimer's Disease	C0002395	MICAL2	9645	O94851	microtubule associated monooxygenase, calponin and LIM domain containing 2		28	0.716	0.308	2.1766e-12	0.1		1	1	1	2016	2016
Alzheimer's Disease	C0002395	FNIP1	96459	Q8TF40	folliculin interacting protein 1		24	0.743	0.346	0.99957	0.1		1	1	1	2016	2016
Alzheimer's Disease	C0002395	PHF14	9678	O94880	PHD finger protein 14	Transcription factor	29	0.695	0.462	0.26533	0.1		1	1	1	2016	2016
Alzheimer's Disease	C0002395	CD68	968	P34810	CD68 molecule	Transporter	452	0.408	0.808	1.4063e-06	0.1		1	12	0	1997	2019
Alzheimer's Disease	C0002395	ST18	9705	O60284	ST18 C2H2C-type zinc finger transcription factor	Transcription factor	23	0.711	0.462	0.99459	0.1		1	1	1	2014	2014
Alzheimer's Disease	C0002395	HDAC9	9734	Q9UKV0	histone deacetylase 9	Epigenetic regulator	340	0.439	0.846	0.99973	0.1		1	10	1	2010	2019
Alzheimer's Disease	C0002395	CDK1	983	P06493	cyclin dependent kinase 1	Kinase	214	0.482	0.808	0.99206	0.1		1	11	3	1999	2017
Alzheimer's Disease	C0002395	ELMO1	9844	Q92556	engulfment and cell motility 1	Signaling	72	0.608	0.615	0.89997	0.1		1	1	1	2014	2014
Alzheimer's Disease	C0002395	MVP	9961	Q14764	major vault protein	Nucleic acid binding	172	0.512	0.769	6.7564e-08	0.1		0.941	17	0	1997	2008
Alzheimer's Disease	C0002395	ABCB6	10058	Q9NP58	ATP binding cassette subfamily B member 6 (Langereis blood group)	Transporter	400	0.431	0.885	8.5999e-19	0.09		0.778	9	0	2006	2019
Alzheimer's Disease	C0002395	PRRT2	112476	Q7Z6L0	proline rich transmembrane protein 2		353	0.448	0.808	0.57919	0.09		1	9	0	1996	2018
Alzheimer's Disease	C0002395	SORCS1	114815	Q8WY21	sortilin related VPS10 domain containing receptor 1	Transporter	23	0.751	0.346	0.55937	0.09		1	9	4	2010	2016
Alzheimer's Disease	C0002395	COX8A	1351	P10176	cytochrome c oxidase subunit 8A	Enzyme	526	0.4	0.846	0.11606	0.09		0.778	9	0	1998	2019
Alzheimer's Disease	C0002395	EGR1	1958	P18146	early growth response 1	Nucleic acid binding	378	0.433	0.923	0.3509	0.09		1	9	0	1997	2019
Alzheimer's Disease	C0002395	GSN	2934	P06396	gelsolin	Cellular structure	262	0.475	0.885	3.8905e-11	0.09		1	9	0	2007	2019
Alzheimer's Disease	C0002395	HDAC2	3066	Q92769	histone deacetylase 2	Epigenetic regulator	257	0.476	0.846	0.99997	0.09		0.889	9	0	2012	2019
Alzheimer's Disease	C0002395	IL2	3558	P60568	interleukin 2		950	0.336	0.885	0.47968	0.09		1	9	0	2001	2019
Alzheimer's Disease	C0002395	ITGAM	3684	P11215	integrin subunit alpha M		343	0.443	0.808	3.3148e-11	0.09		0.778	9	0	2000	2019
Alzheimer's Disease	C0002395	OLR1	4973	P78380	oxidized low density lipoprotein receptor 1		133	0.544	0.769	0.007199	0.09		1	9	1	2003	2018
Alzheimer's Disease	C0002395	P2RX7	5027	Q99572	purinergic receptor P2X 7	Ion channel	337	0.45	0.808	3.3344e-11	0.09		1	9	2	2003	2019
Alzheimer's Disease	C0002395	PDE4A	5141	P27815	phosphodiesterase 4A		168	0.523	0.846	0.98167	0.09		0.889	9	0	2012	2019
Alzheimer's Disease	C0002395	HSD17B7	51478	P56937	hydroxysteroid 17-beta dehydrogenase 7		81	0.582	0.5	6.6475e-06	0.09		1	9	0	2002	2019
Alzheimer's Disease	C0002395	ATP7B	540	P35670	ATPase copper transporting beta	Transporter	182	0.529	0.654	4.8001e-30	0.09		0.889	9	5	2012	2017
Alzheimer's Disease	C0002395	MAPK3	5595	P27361	mitogen-activated protein kinase 3	Kinase	647	0.379	0.885	0.036884	0.09		1	9	0	2002	2019
Alzheimer's Disease	C0002395	KLK6	5653	Q92876	kallikrein related peptidase 6	Enzyme	99	0.575	0.654	0.0060052	0.09		1	9	0	2000	2019
Alzheimer's Disease	C0002395	RAB5A	5868	P20339	RAB5A, member RAS oncogene family		67	0.601	0.731	0.62452	0.09		1	9	0	2000	2018
Alzheimer's Disease	C0002395	S100A9	6280	P06702	S100 calcium binding protein A9	Calcium-binding protein	363	0.433	0.885	0.4777	0.09		1	9	0	2006	2019
Alzheimer's Disease	C0002395	CCL11	6356	P51671	C-C motif chemokine ligand 11	Signaling	250	0.473	0.885	0.010211	0.09		1	9	0	2015	2019
Alzheimer's Disease	C0002395	BLMH	642	Q13867	bleomycin hydrolase	Enzyme	22	0.716	0.423	0.12878	0.09		0.889	9	1	1998	2010
Alzheimer's Disease	C0002395	POTEF	728378	A5A3E0	POTE ankyrin domain family member F		215	0.481	0.885	5.4522e-06	0.09		1	9	0	1997	2020
Alzheimer's Disease	C0002395	SUMO1	7341	P63165	small ubiquitin like modifier 1		133	0.533	0.731	0.86128	0.09		1	9	1	2008	2020
Alzheimer's Disease	C0002395	VDAC1	7416	P21796	voltage dependent anion channel 1		116	0.556	0.654	0.97266	0.09		1	9	0	2011	2018
Alzheimer's Disease	C0002395	LRP8	7804	Q14114	LDL receptor related protein 8		55	0.644	0.346	0.99983	0.09		0.889	9	1	2002	2019
Alzheimer's Disease	C0002395	COL25A1	84570	Q9BXS0	collagen type XXV alpha 1 chain		84	0.599	0.538	1.6393e-18	0.09		1	9	0	1998	2012
Alzheimer's Disease	C0002395	CASR	846	P41180	calcium sensing receptor	G-protein coupled receptor	517	0.41	0.846	0.046698	0.09		1	9	0	2006	2019
Alzheimer's Disease	C0002395	NR1I2	8856	O75469	nuclear receptor subfamily 1 group I member 2	Nuclear receptor	462	0.418	0.846	7.2668e-09	0.09		1	9	0	2007	2018
Alzheimer's Disease	C0002395	ESCO1	114799	Q5FWF5	establishment of sister chromatid cohesion N-acetyltransferase 1		32	0.682	0.462	0.99995	0.08		1	8	0	2005	2017
Alzheimer's Disease	C0002395	MRGPRX3	117195	Q96LB0	MAS related GPR family member X3	G-protein coupled receptor	167	0.529	0.923		0.08		1	8	0	2010	2019
Alzheimer's Disease	C0002395	MRGPRX4	117196	Q96LA9	MAS related GPR family member X4	G-protein coupled receptor	166	0.531	0.923		0.08		1	8	0	2010	2019
Alzheimer's Disease	C0002395	GPR151	134391	Q8TDV0	G protein-coupled receptor 151	G-protein coupled receptor	169	0.53	0.923	3.2266e-08	0.08		1	8	0	2010	2019
Alzheimer's Disease	C0002395	CSNK1D	1453	P48730	casein kinase 1 delta	Kinase	49	0.65	0.615	0.99577	0.08		1	8	0	2000	2019
Alzheimer's Disease	C0002395	PLB1	151056	Q6P1J6	phospholipase B1		219	0.488	0.846	1.7315e-72	0.08		1	8	0	2008	2019
Alzheimer's Disease	C0002395	DBH	1621	P09172	dopamine beta-hydroxylase		202	0.511	0.846	3.3352e-10	0.08		0.875	8	4	2010	2020
Alzheimer's Disease	C0002395	OXER1	165140	Q8TDS5	oxoeicosanoid receptor 1	G-protein coupled receptor	169	0.529	0.923	7.3192e-08	0.08		1	8	0	2010	2019
Alzheimer's Disease	C0002395	DLST	1743	P36957	dihydrolipoamide S-succinyltransferase	Enzyme	58	0.653	0.615	0.48474	0.08		0.875	8	0	1994	2006
Alzheimer's Disease	C0002395	AGTR1	185	P30556	angiotensin II receptor type 1	G-protein coupled receptor	440	0.423	0.846	0.00053161	0.08		1	8	0	2014	2020
Alzheimer's Disease	C0002395	GPRC6A	222545	Q5T6X5	G protein-coupled receptor class C group 6 member A	G-protein coupled receptor	173	0.526	0.923	5.5919e-17	0.08		1	8	0	2010	2019
Alzheimer's Disease	C0002395	NLRP1	22861	Q9C000	NLR family pyrin domain containing 1		200	0.502	0.769	4.9693e-19	0.08		1	8	2	1993	2019
Alzheimer's Disease	C0002395	LPAR3	23566	Q9UBY5	lysophosphatidic acid receptor 3	G-protein coupled receptor	194	0.509	0.923	0.67935	0.08		1	8	0	2010	2019
Alzheimer's Disease	C0002395	MRGPRX1	259249	Q96LB2	MAS related GPR family member X1	G-protein coupled receptor	166	0.531	0.923		0.08		1	8	0	2010	2019
Alzheimer's Disease	C0002395	ANK1	286	P16157	ankyrin 1		166	0.54	0.885	1	0.08		1	8	0	2014	2019
Alzheimer's Disease	C0002395	HTT	3064	P42858	huntingtin		188	0.548	0.654	1	0.08		1	8	0	1997	2020
Alzheimer's Disease	C0002395	NRG1	3084	Q02297	neuregulin 1	Signaling	304	0.464	0.885	0.99665	0.08		1	8	0	2003	2018
Alzheimer's Disease	C0002395	HMGCR	3156	P04035	3-hydroxy-3-methylglutaryl-CoA reductase		154	0.529	0.692	0.99861	0.08		1	8	2	2007	2018
Alzheimer's Disease	C0002395	HSD11B1	3290	P28845	hydroxysteroid 11-beta dehydrogenase 1		163	0.52	0.731	0.41696	0.08		1	8	1	2004	2019
Alzheimer's Disease	C0002395	APLP1	333	P51693	amyloid beta precursor like protein 1	Enzyme modulator	17	0.76	0.308	0.12235	0.08		1	8	0	1998	2019
Alzheimer's Disease	C0002395	IL1RN	3557	P18510	interleukin 1 receptor antagonist		701	0.373	0.923	0.030914	0.08		1	8	0	2004	2019
Alzheimer's Disease	C0002395	IL13	3596	P35225	interleukin 13		587	0.386	0.846	0.014426	0.08		1	8	0	2006	2019
Alzheimer's Disease	C0002395	AR	367	P10275	androgen receptor	Nuclear receptor	854	0.351	0.846	0.98837	0.08		1	8	0	2002	2019
Alzheimer's Disease	C0002395	ACAT1	38	P24752	acetyl-CoA acetyltransferase 1	Enzyme	176	0.538	0.692	9.8525e-08	0.08		1	8	0	1998	2019
Alzheimer's Disease	C0002395	LRP2	4036	P98164	LDL receptor related protein 2		254	0.491	0.846	0.99999	0.08		1	8	1	2001	2020
Alzheimer's Disease	C0002395	MIR155	406947		microRNA 155		584	0.384	0.885		0.08		1	8	0	2015	2020
Alzheimer's Disease	C0002395	VN1R17P	441931	Q8TDU5	vomeronasal 1 receptor 17 pseudogene		167	0.529	0.923		0.08		1	8	0	2010	2019
Alzheimer's Disease	C0002395	GPR166P	442206		G protein-coupled receptor 166 pseudogene		165	0.531	0.923		0.08		1	8	0	2010	2019
Alzheimer's Disease	C0002395	NFIA	4774	Q12857	nuclear factor I A	Nucleic acid binding	95	0.599	0.808	0.99959	0.08		1	8	0	2005	2017
Alzheimer's Disease	C0002395	NFIB	4781	O00712	nuclear factor I B	Nucleic acid binding	102	0.573	0.654	0.99861	0.08		1	8	0	2005	2017
Alzheimer's Disease	C0002395	NFIX	4784	Q14938	nuclear factor I X	Nucleic acid binding	183	0.547	0.769	0.99903	0.08		1	8	0	2005	2017
Alzheimer's Disease	C0002395	NTRK1	4914	P04629	neurotrophic receptor tyrosine kinase 1	Kinase	443	0.422	0.808	1.9568e-06	0.08		1	8	2	1996	2020
Alzheimer's Disease	C0002395	OGDH	4967	Q02218	oxoglutarate dehydrogenase		55	0.653	0.538	0.99728	0.08		1	8	0	1994	2018
Alzheimer's Disease	C0002395	PAEP	5047	P09466	progestagen associated endometrial protein	Enzyme	397	0.43	0.846	3.1109e-08	0.08		1	8	0	2015	2019
Alzheimer's Disease	C0002395	GAL	51083	P22466	galanin and GMAP prepropeptide		226	0.493	0.846	4.3885e-06	0.08		1	8	0	1994	2019
Alzheimer's Disease	C0002395	PLA2G4A	5321	P47712	phospholipase A2 group IVA	Enzyme	202	0.496	0.846	5.9817e-05	0.08		0.875	8	0	1999	2018
Alzheimer's Disease	C0002395	PPID	5481	Q08752	peptidylprolyl isomerase D		72	0.603	0.692	1.9309e-09	0.08		1	8	0	2008	2019
Alzheimer's Disease	C0002395	VPS35	55737	Q96QK1	VPS35 retromer complex component	Transporter	66	0.656	0.5	0.96921	0.08		1	8	0	2005	2019
Alzheimer's Disease	C0002395	PSENEN	55851	Q9NZ42	presenilin enhancer, gamma-secretase subunit		24	0.695	0.423	0.87614	0.08		0.875	8	0	2004	2018
Alzheimer's Disease	C0002395	LGR6	59352	Q9HBX8	leucine rich repeat containing G protein-coupled receptor 6	G-protein coupled receptor	209	0.502	0.923	2.9439e-06	0.08		1	8	0	2010	2019
Alzheimer's Disease	C0002395	REG1A	5967	P05451	regenerating family member 1 alpha		264	0.467	0.846	1.3499e-05	0.08		0.875	8	1	2000	2020
Alzheimer's Disease	C0002395	SET	6418	Q01105	SET nuclear proto-oncogene	Enzyme modulator	183	0.507	0.808	0.99597	0.08		1	8	0	2010	2019
Alzheimer's Disease	C0002395	BLVRA	644	P53004	biliverdin reductase A	Enzyme	34	0.663	0.423	0.00034786	0.08		1	8	0	2011	2019
Alzheimer's Disease	C0002395	SOX2	6657	P48431	SRY-box transcription factor 2	Transcription factor	503	0.405	0.808	0.70662	0.08		1	8	0	2016	2018
Alzheimer's Disease	C0002395	STAT3	6774	P40763	signal transducer and activator of transcription 3	Nucleic acid binding	1193	0.32	0.923	1	0.08		1	8	0	2009	2019
Alzheimer's Disease	C0002395	TFCP2	7024	Q12800	transcription factor CP2	Transcription factor	46	0.65	0.385	3.5836e-06	0.08		1	8	0	2000	2018
Alzheimer's Disease	C0002395	XBP1	7494	P17861	X-box binding protein 1		234	0.477	0.846	0.032014	0.08		1	8	0	2010	2018
Alzheimer's Disease	C0002395	FZD4	8322	Q9ULV1	frizzled class receptor 4	G-protein coupled receptor	239	0.49	0.923	0.96962	0.08		1	8	0	2010	2019
Alzheimer's Disease	C0002395	C4B_2	100293534	P0C0L4;P0C0L5	complement component 4B (Chido blood group), copy 2		31	0.67	0.731		0.07		0.571	7	0	1984	1999
Alzheimer's Disease	C0002395	KAT5	10524	Q92993	lysine acetyltransferase 5		138	0.534	0.769	0.088234	0.07		0.857	7	0	2009	2018
Alzheimer's Disease	C0002395	OGA	10724	O60502	O-GlcNAcase		140	0.534	0.731	0.96569	0.07		1	7	0	2014	2019
Alzheimer's Disease	C0002395	CNTF	1270	P26441	ciliary neurotrophic factor		114	0.561	0.615	2.3384e-05	0.07		1	7	1	1997	2020
Alzheimer's Disease	C0002395	RBM45	129831	Q8IUH3	RNA binding motif protein 45		557	0.383	0.846	2.1132e-10	0.07		1	7	0	1999	2017
Alzheimer's Disease	C0002395	SLCO6A1	133482	Q86UG4	solute carrier organic anion transporter family member 6A1	Transporter	449	0.412	0.885	2.8807e-11	0.07		0.857	7	0	1999	2016
Alzheimer's Disease	C0002395	CREBBP	1387	Q92793	CREB binding protein		438	0.428	0.808	1	0.07		1	7	0	2006	2019
Alzheimer's Disease	C0002395	ECE1	1889	P42892	endothelin converting enzyme 1	Enzyme	157	0.541	0.769	0.95987	0.07		0.857	7	1	2004	2016
Alzheimer's Disease	C0002395	FGF2	2247	P09038	fibroblast growth factor 2	Signaling	635	0.383	0.923	0.0184	0.07		1	7	0	1990	2019
Alzheimer's Disease	C0002395	ADNP	23394	Q9H2P0	activity dependent neuroprotector homeobox		171	0.561	0.808	1	0.07		1	7	1	2015	2020
Alzheimer's Disease	C0002395	FPR2	2358	P25090	formyl peptide receptor 2	G-protein coupled receptor	124	0.547	0.769	0.40137	0.07		1	7	0	2001	2020
Alzheimer's Disease	C0002395	CHMP2B	25978	Q9UQN3	charged multivesicular body protein 2B		177	0.543	0.731	4.6203e-06	0.07		1	7	0	2013	2019
Alzheimer's Disease	C0002395	SGSM3	27352	Q96HU1	small G protein signaling modulator 3	Enzyme	259	0.469	0.808	3.4061e-15	0.07		1	7	1	2002	2019
Alzheimer's Disease	C0002395	GRIA1	2890	P42261	glutamate ionotropic receptor AMPA type subunit 1	Ion channel	126	0.57	0.577	0.99869	0.07		1	7	0	1994	2019
Alzheimer's Disease	C0002395	GRIA2	2891	P42262	glutamate ionotropic receptor AMPA type subunit 2	Ion channel	110	0.573	0.692	0.99916	0.07		1	7	0	2004	2019
Alzheimer's Disease	C0002395	CTNNA3	29119	Q9UI47	catenin alpha 3	Cellular structure	73	0.612	0.692	1.0225e-12	0.07		1	7	3	2003	2016
Alzheimer's Disease	C0002395	GSTM1	2944	P09488	glutathione S-transferase mu 1		627	0.38	0.923	0.0020641	0.07		0.714	7	0	1995	2017
Alzheimer's Disease	C0002395	KCNIP3	30818	Q9Y2W7	potassium voltage-gated channel interacting protein 3	Ion channel	60	0.626	0.654	0.037604	0.07		1	7	0	1998	2018
Alzheimer's Disease	C0002395	HIF1A	3091	Q16665	hypoxia inducible factor 1 subunit alpha	Transcription factor	1044	0.327	0.923	0.9777	0.07		1	7	0	2009	2019
Alzheimer's Disease	C0002395	APBA1	320	Q02410	amyloid beta precursor protein binding family A member 1	Transporter	21	0.743	0.346	0.53701	0.07		1	7	0	1998	2010
Alzheimer's Disease	C0002395	HP	3240	P00738	haptoglobin	Enzyme	464	0.412	0.885	1.736e-05	0.07		0.857	7	0	1984	2020
Alzheimer's Disease	C0002395	APCS	325	P02743	amyloid P component, serum		141	0.531	0.808	0.031714	0.07		1	7	0	1997	2018
Alzheimer's Disease	C0002395	ICAM1	3383	P05362	intercellular adhesion molecule 1		737	0.364	0.962	0.035295	0.07		0.429	7	1	2003	2018
Alzheimer's Disease	C0002395	HSD17B13	345275	Q7Z5P4	hydroxysteroid 17-beta dehydrogenase 13		58	0.623	0.538	2.7371e-05	0.07		1	7	0	2002	2019
Alzheimer's Disease	C0002395	APRT	353	P07741	adenine phosphoribosyltransferase		384	0.423	0.846	5.4539e-13	0.07		1	7	0	2011	2019
Alzheimer's Disease	C0002395	GSTK1	373156	Q9Y2Q3	glutathione S-transferase kappa 1		445	0.412	0.885	1.9374e-06	0.07		0.857	7	0	1999	2016
Alzheimer's Disease	C0002395	KLC1	3831	Q07866	kinesin light chain 1		31	0.695	0.385	0.37095	0.07		1	7	3	2004	2019
Alzheimer's Disease	C0002395	LBP	3929	P18428	lipopolysaccharide binding protein		156	0.525	0.808	4.1897e-15	0.07		1	7	0	2000	2019
Alzheimer's Disease	C0002395	MIR206	406989		microRNA 206		226	0.477	0.846		0.07		1	7	0	2012	2019
Alzheimer's Disease	C0002395	MFAP1	4236	P55081	microfibril associated protein 1	Extracellular structure	357	0.431	0.846	0.79602	0.07		1	7	0	2011	2019
Alzheimer's Disease	C0002395	MMP3	4314	P08254	matrix metallopeptidase 3	Enzyme	473	0.408	0.885	5.7362e-15	0.07		0.714	7	3	2004	2017
Alzheimer's Disease	C0002395	COX1	4512	P00395	cytochrome c oxidase subunit I	Enzyme	421	0.441	0.885		0.07		1	7	0	1997	2017
Alzheimer's Disease	C0002395	NFKB1	4790	P19838	nuclear factor kappa B subunit 1	Transcription factor	551	0.396	0.923	1	0.07		1	7	0	1995	2019
Alzheimer's Disease	C0002395	NOTCH1	4851	P46531	notch receptor 1		693	0.369	0.885	1	0.07		1	7	0	1998	2019
Alzheimer's Disease	C0002395	NTF3	4908	P20783	neurotrophin 3	Signaling	170	0.519	0.808	0.93201	0.07		1	7	4	1991	2017
Alzheimer's Disease	C0002395	PAWR	5074	Q96IZ0	pro-apoptotic WT1 regulator		133	0.542	0.846	0.089515	0.07		1	7	0	1998	2018
Alzheimer's Disease	C0002395	SERPINA1	5265	P01009	serpin family A member 1	Enzyme modulator	482	0.41	0.923	6.8497e-08	0.07		1	7	0	1996	2019
Alzheimer's Disease	C0002395	GSAP	54103	A4D1B5	gamma-secretase activating protein		15	0.751	0.346	2.5479e-23	0.07		1	7	1	2010	2019
Alzheimer's Disease	C0002395	TMEM106B	54664	Q9NUM4	transmembrane protein 106B		126	0.59	0.462	0.32576	0.07		1	7	1	2014	2017
Alzheimer's Disease	C0002395	ST3GAL4	6484	Q11206	ST3 beta-galactoside alpha-2,3-sialyltransferase 4		115	0.588	0.692	0.039802	0.07		1	7	0	2017	2019
Alzheimer's Disease	C0002395	BRCA1	672	P38398	BRCA1 DNA repair associated	Enzyme	747	0.367	0.923	9.2157e-29	0.07		1	7	0	2007	2020
Alzheimer's Disease	C0002395	TFRC	7037	P02786	transferrin receptor	Enzyme	359	0.437	0.885	6.9902e-05	0.07		1	7	0	2014	2019
Alzheimer's Disease	C0002395	TNFRSF1A	7132	P19438	TNF receptor superfamily member 1A		487	0.409	0.923	0.9949	0.07		1	7	0	2007	2019
Alzheimer's Disease	C0002395	C4A	720	P0C0L4;P0C0L5	complement C4A (Rodgers blood group)	Enzyme modulator	145	0.563	0.769	1.5416e-11	0.07		0.571	7	0	1984	1999
Alzheimer's Disease	C0002395	C4B	721	P0C0L4;P0C0L5	complement C4B (Chido blood group)	Enzyme modulator	66	0.603	0.808	0.83464	0.07		0.571	7	0	1984	1999
Alzheimer's Disease	C0002395	DHRS11	79154	Q6UWP2	dehydrogenase/reductase 11	Enzyme	43	0.653	0.423	2.2434e-06	0.07		1	7	0	2002	2019
Alzheimer's Disease	C0002395	PLA2G6	8398	O60733	phospholipase A2 group VI	Enzyme modulator	350	0.476	0.846	2.4837e-10	0.07		1	7	0	1999	2017
Alzheimer's Disease	C0002395	TTBK1	84630	Q5TCY1	tau tubulin kinase 1	Kinase	15	0.792	0.231	0.99967	0.07		1	7	3	2006	2019
Alzheimer's Disease	C0002395	RIPK1	8737	Q13546	receptor interacting serine/threonine kinase 1	Kinase	250	0.479	0.769	0.0079441	0.07		1	7	0	2017	2020
Alzheimer's Disease	C0002395	ABCG2	9429	Q9UNQ0	ATP binding cassette subfamily G member 2 (Junior blood group)	Transporter	420	0.419	0.885	2.0957e-32	0.07		1	7	1	2008	2019
Alzheimer's Disease	C0002395	EIF2AK3	9451	Q9NZJ5	eukaryotic translation initiation factor 2 alpha kinase 3	Kinase	231	0.501	0.808	0.0027603	0.07		1	7	1	2013	2019
Alzheimer's Disease	C0002395	CD44	960	P16070	CD44 molecule (Indian blood group)		711	0.363	0.962	2.4476e-07	0.07		1	7	1	1995	2017
Alzheimer's Disease	C0002395	ABCG1	9619	P45844	ATP binding cassette subfamily G member 1	Transporter	118	0.56	0.692	0.11182	0.07		1	7	0	2007	2019
Alzheimer's Disease	C0002395	PPIF	10105	P30405	peptidylprolyl isomerase F		78	0.593	0.692	0.0019919	0.06		1	6	0	2011	2019
Alzheimer's Disease	C0002395	C1D	10438	Q13901	C1D nuclear receptor corepressor	Transcription factor	33	0.67	0.462	0.03411	0.06		1	6	0	2000	2019
Alzheimer's Disease	C0002395	TMED10	10972	P49755	transmembrane p24 trafficking protein 10	Transporter	47	0.659	0.615	0.86011	0.06		1	6	1	2008	2019
Alzheimer's Disease	C0002395	KLK8	11202	O60259	kallikrein related peptidase 8	Enzyme	58	0.636	0.615	8.8493e-05	0.06		1	6	0	2001	2020
Alzheimer's Disease	C0002395	CPOX	1371	P36551	coproporphyrinogen oxidase	Enzyme	246	0.488	0.846	0.17152	0.06		0.833	6	0	1998	2019
Alzheimer's Disease	C0002395	CRHR1	1394	P34998	corticotropin releasing hormone receptor 1		183	0.517	0.769	3.7856e-05	0.06		1	6	1	2008	2017
Alzheimer's Disease	C0002395	CSF3	1440	P09919	colony stimulating factor 3		687	0.377	0.885	0.38046	0.06		1	6	0	2010	2018
Alzheimer's Disease	C0002395	PDIK1L	149420	Q8N165	PDLIM1 interacting kinase 1 like	Kinase	138	0.534	0.769	0.26436	0.06		1	6	0	2000	2019
Alzheimer's Disease	C0002395	CX3CR1	1524	P49238	C-X3-C motif chemokine receptor 1	G-protein coupled receptor	310	0.457	0.885	0.061371	0.06		1	6	0	2011	2020
Alzheimer's Disease	C0002395	CYP3A4	1576	P08684	cytochrome P450 family 3 subfamily A member 4	Enzyme	291	0.462	0.885	5.7979e-11	0.06		1	6	0	2005	2019
Alzheimer's Disease	C0002395	MARK2	2011	Q7KZI7	microtubule affinity regulating kinase 2	Kinase	115	0.555	0.692	0.99999	0.06		1	6	1	2007	2019
Alzheimer's Disease	C0002395	FGF1	2246	P05230	fibroblast growth factor 1	Signaling	184	0.507	0.846	0.44406	0.06		0.833	6	1	1994	2019
Alzheimer's Disease	C0002395	FKBP4	2288	Q02790	FKBP prolyl isomerase 4	Enzyme	149	0.532	0.769	0.15539	0.06		1	6	0	2008	2018
Alzheimer's Disease	C0002395	FKBP5	2289	Q13451	FKBP prolyl isomerase 5	Enzyme	179	0.524	0.769	0.73393	0.06		1	6	1	2008	2019
Alzheimer's Disease	C0002395	FOXO3	2309	O43524	forkhead box O3		381	0.431	0.808	0.98806	0.06		1	6	0	2013	2019
Alzheimer's Disease	C0002395	FLT1	2321	P17948	fms related receptor tyrosine kinase 1	Kinase	424	0.419	0.846	0.99983	0.06		1	6	0	2016	2019
Alzheimer's Disease	C0002395	FUS	2521	P35637	FUS RNA binding protein	Nucleic acid binding	301	0.47	0.846	0.9993	0.06		1	6	0	2015	2020
Alzheimer's Disease	C0002395	GJA1	2697	P17302	gap junction protein alpha 1	Cell-cell junction	662	0.393	0.885	0.15523	0.06		0.833	6	0	2012	2018
Alzheimer's Disease	C0002395	ANPEP	290	P15144	alanyl aminopeptidase, membrane	Enzyme	280	0.462	0.769	3.7492e-09	0.06		1	6	0	2017	2020
Alzheimer's Disease	C0002395	GRIN2A	2903	Q12879	glutamate ionotropic receptor NMDA type subunit 2A	Ion channel	212	0.522	0.808	0.99998	0.06		1	6	0	2002	2018
Alzheimer's Disease	C0002395	GSTP1	2950	P09211	glutathione S-transferase pi 1		610	0.383	0.923	0.014155	0.06		1	6	2	2004	2017
Alzheimer's Disease	C0002395	HMGA1	3159	P17096	high mobility group AT-hook 1	Nucleic acid binding	206	0.494	0.769	0.83209	0.06		1	6	0	2003	2018
Alzheimer's Disease	C0002395	HSPA1A	3303	P0DMV8;P0DMV9	heat shock protein family A (Hsp70) member 1A		229	0.486	0.769	0.030228	0.06		1	6	0	1993	2016
Alzheimer's Disease	C0002395	IFNB1	3456	P01574	interferon beta 1		426	0.421	0.846		0.06		1	6	0	2014	2019
Alzheimer's Disease	C0002395	IGFBP3	3486	P17936	insulin like growth factor binding protein 3	Enzyme modulator	350	0.439	0.808	0.91029	0.06		1	6	0	2002	2018
Alzheimer's Disease	C0002395	CXCL10	3627	P02778	C-X-C motif chemokine ligand 10	Signaling	631	0.378	0.885	0.36865	0.06		0.833	6	0	2006	2018
Alzheimer's Disease	C0002395	MIR29C	407026		microRNA 29c		183	0.496	0.808		0.06		0.833	6	0	2015	2020
Alzheimer's Disease	C0002395	MARK1	4139	Q9P0L2	microtubule affinity regulating kinase 1	Kinase	40	0.663	0.577	0.60045	0.06		1	6	0	2011	2018
Alzheimer's Disease	C0002395	MEFV	4210	O15553	MEFV innate immuity regulator, pyrin		410	0.44	0.885	1.0177e-14	0.06		1	6	1	2007	2019
Alzheimer's Disease	C0002395	MIF	4282	P14174	macrophage migration inhibitory factor		455	0.412	0.885	0.012262	0.06		0.833	6	0	2004	2019
Alzheimer's Disease	C0002395	MYC	4609	P01106	MYC proto-oncogene, bHLH transcription factor	Transcription factor	821	0.344	0.923	0.99801	0.06		1	6	0	2013	2018
Alzheimer's Disease	C0002395	SLC11A2	4891	P49281	solute carrier family 11 member 2	Transporter	99	0.566	0.769	0.0066528	0.06		0.833	6	1	2005	2018
Alzheimer's Disease	C0002395	PHF1	5252	O43189	PHD finger protein 1	Nucleic acid binding	32	0.691	0.346	0.99956	0.06		1	6	0	1994	2018
Alzheimer's Disease	C0002395	PLA2G2A	5320	P14555	phospholipase A2 group IIA	Enzyme	215	0.488	0.808	0.097278	0.06		1	6	0	1999	2010
Alzheimer's Disease	C0002395	PON2	5445	Q15165	paraoxonase 2		117	0.566	0.808	5.4352e-05	0.06		0.833	6	1	2002	2017
Alzheimer's Disease	C0002395	PREP	5550	P48147	prolyl endopeptidase	Enzyme	105	0.576	0.731	0.08025	0.06		1	6	0	2001	2019
Alzheimer's Disease	C0002395	SLC17A7	57030	Q9P2U7	solute carrier family 17 member 7	Transporter	79	0.636	0.308	0.99988	0.06		0.833	6	0	2011	2018
Alzheimer's Disease	C0002395	S100A1	6271	P23297	S100 calcium binding protein A1	Calcium-binding protein	396	0.421	0.846	0.0060044	0.06		1	6	0	1996	2019
Alzheimer's Disease	C0002395	SP1	6667	P08047	Sp1 transcription factor	Nucleic acid binding	209	0.493	0.769	0.99997	0.06		1	6	0	2004	2019
Alzheimer's Disease	C0002395	SREBF2	6721	Q12772	sterol regulatory element binding transcription factor 2		112	0.566	0.577	0.20734	0.06		1	6	0	2012	2019
Alzheimer's Disease	C0002395	SYK	6850	P43405	spleen associated tyrosine kinase	Kinase	229	0.475	0.808	0.99986	0.06		1	6	0	2015	2019
Alzheimer's Disease	C0002395	C5AR1	728	P21730	complement C5a receptor 1	G-protein coupled receptor	179	0.513	0.808	0.40249	0.06		1	6	0	2003	2017
Alzheimer's Disease	C0002395	VCAM1	7412	P19320	vascular cell adhesion molecule 1		406	0.422	0.808	0.79791	0.06		1	6	0	2007	2019
Alzheimer's Disease	C0002395	CALB2	794	P22676	calbindin 2	Calcium-binding protein	124	0.545	0.692	4.5423e-07	0.06		1	6	0	2010	2019
Alzheimer's Disease	C0002395	CAST	831	P20810	calpastatin		141	0.541	0.846	4.1218e-12	0.06		1	6	0	2002	2019
Alzheimer's Disease	C0002395	SHANK3	85358	Q9BYB0	SH3 and multiple ankyrin repeat domains 3		169	0.55	0.731	1	0.06		1	6	0	2010	2019
Alzheimer's Disease	C0002395	CH25H	9023	O95992	cholesterol 25-hydroxylase	Enzyme	41	0.663	0.577	0.2272	0.06		1	6	0	2004	2019
Alzheimer's Disease	C0002395	XPR1	9213	Q9UBH6	xenotropic and polytropic retrovirus receptor 1	Transporter	217	0.488	0.731	0.99999	0.06		1	6	0	2005	2017
Alzheimer's Disease	C0002395	COX5A	9377	P20674	cytochrome c oxidase subunit 5A	Enzyme	171	0.515	0.846	0.49407	0.06		0.833	6	0	1998	2019
Alzheimer's Disease	C0002395	CD40LG	959	P29965	CD40 ligand	Signaling	453	0.414	0.846	0.72079	0.06		1	6	0	2003	2019
Alzheimer's Disease	C0002395	CDC42	998	P60953	cell division cycle 42	Enzyme modulator	327	0.458	0.846	0.78728	0.06		1	6	0	2000	2018
Alzheimer's Disease	C0002395	NAT2	10	P11245	N-acetyltransferase 2	Enzyme	311	0.451	0.885	3.2744e-06	0.05		1	5	0	1999	2008
Alzheimer's Disease	C0002395	RANBP9	10048	Q96S59	RAN binding protein 9	Transporter	26	0.716	0.385	0.99999	0.05		1	5	0	2009	2017
Alzheimer's Disease	C0002395	ABCC9	10060	O60706	ATP binding cassette subfamily C member 9	Transporter	175	0.552	0.692	9.3524e-09	0.05		1	5	1	2015	2017
Alzheimer's Disease	C0002395	PGR-AS1	101054525		PGR antisense RNA 1		172	0.514	0.808		0.05		1	5	0	2009	2017
Alzheimer's Disease	C0002395	RIDA	10247	P52758	reactive intermediate imine deaminase A homolog		72	0.606	0.769	0.067892	0.05		0.8	5	0	2000	2020
Alzheimer's Disease	C0002395	TUBA1B	10376	P68363	tubulin alpha 1b	Cellular structure	96	0.568	0.692	0.96767	0.05		1	5	0	1989	2018
Alzheimer's Disease	C0002395	LINC02210-CRHR1	104909134	P34998	LINC02210-CRHR1 readthrough		123	0.57	0.692		0.05		1	5	2	2008	2017
Alzheimer's Disease	C0002395	CEBPB	1051	P17676	CCAAT enhancer binding protein beta	Transcription factor	182	0.508	0.731	0.35809	0.05		1	5	0	2012	2019
Alzheimer's Disease	C0002395	CEBPD	1052	P49716	CCAAT enhancer binding protein delta	Transcription factor	97	0.57	0.769	0.61219	0.05		1	5	0	2004	2018
Alzheimer's Disease	C0002395	TXNIP	10628	Q9H3M7	thioredoxin interacting protein		208	0.49	0.731	0.15918	0.05		1	5	0	2018	2019
Alzheimer's Disease	C0002395	NES	10763	P48681	nestin		302	0.45	0.808	1.6236e-06	0.05		1	5	0	2008	2019
Alzheimer's Disease	C0002395	CPLX1	10815	O14810	complexin 1		138	0.576	0.654	0.82499	0.05		1	5	0	2015	2020
Alzheimer's Disease	C0002395	GSTO2	119391	Q9H4Y5	glutathione S-transferase omega 2		53	0.631	0.692	2.6125e-09	0.05		0.6	5	1	2003	2016
Alzheimer's Disease	C0002395	CNR1	1268	P21554	cannabinoid receptor 1	G-protein coupled receptor	393	0.446	0.808	0.50652	0.05		1	5	0	1999	2018
Alzheimer's Disease	C0002395	BPIFA2	140683	Q96DR5	BPI fold containing family A member 2		80	0.608	0.808	8.0124e-07	0.05		0.8	5	0	2000	2020
Alzheimer's Disease	C0002395	CRYAB	1410	P02511	crystallin alpha B		200	0.515	0.731	0.02247	0.05		1	5	0	2003	2019
Alzheimer's Disease	C0002395	PWAR1	145624		Prader Willi/Angelman region RNA 1		246	0.49	0.769		0.05		1	5	0	2007	2017
Alzheimer's Disease	C0002395	CCN2	1490	P29279	cellular communication network factor 2	Signaling	518	0.399	0.846	0.00050202	0.05		1	5	0	1999	2018
Alzheimer's Disease	C0002395	ADRB2	154	P07550	adrenoceptor beta 2	G-protein coupled receptor	387	0.442	0.923	0.52545	0.05		1	5	0	2008	2017
Alzheimer's Disease	C0002395	DAB1	1600	O75553	DAB adaptor protein 1	Signaling	81	0.626	0.615	0.99915	0.05		1	5	0	2011	2016
Alzheimer's Disease	C0002395	DECR1	1666	Q16698	2,4-dienoyl-CoA reductase 1	Enzyme	399	0.426	0.885	4.4689e-14	0.05		1	5	1	1996	2012
Alzheimer's Disease	C0002395	NQO1	1728	P15559	NAD(P)H quinone dehydrogenase 1		368	0.434	0.885	1.1867e-09	0.05		1	5	0	2006	2016
Alzheimer's Disease	C0002395	DLD	1738	P09622	dihydrolipoamide dehydrogenase	Enzyme	190	0.517	0.769	0.0095142	0.05		1	5	0	1996	2018
Alzheimer's Disease	C0002395	DNAH8	1769	Q96JB1	dynein axonemal heavy chain 8	Enzyme	120	0.556	0.731	1.1489e-60	0.05		1	5	0	2017	2020
Alzheimer's Disease	C0002395	EDN1	1906	P05305	endothelin 1	Signaling	679	0.38	0.846	0.45504	0.05		1	5	0	2012	2019
Alzheimer's Disease	C0002395	EEF2	1938	P13639	eukaryotic translation elongation factor 2	Enzyme	83	0.599	0.731	0.99995	0.05		1	5	0	1992	2019
Alzheimer's Disease	C0002395	EGFR	1956	P00533	epidermal growth factor receptor	Kinase	1394	0.295	0.885	0.36837	0.05		1	5	2	2012	2019
Alzheimer's Disease	C0002395	ELANE	1991	P08246	elastase, neutrophil expressed	Enzyme	346	0.447	0.846	0.0012274	0.05		1	5	0	1998	2017
Alzheimer's Disease	C0002395	ELAVL2	1993	Q12926	ELAV like RNA binding protein 2		199	0.486	0.808	0.99514	0.05		1	5	0	2018	2020
Alzheimer's Disease	C0002395	EPHA4	2043	P54764	EPH receptor A4	Kinase	118	0.566	0.846	1	0.05		1	5	0	2017	2019
Alzheimer's Disease	C0002395	ETS2	2114	P15036	ETS proto-oncogene 2, transcription factor	Transcription factor	115	0.548	0.808	0.99888	0.05		0.8	5	0	1987	2014
Alzheimer's Disease	C0002395	F2R	2149	P25116	coagulation factor II thrombin receptor	G-protein coupled receptor	347	0.444	0.846	0.0084678	0.05		1	5	0	2007	2017
Alzheimer's Disease	C0002395	SYNM	23336	O15061	synemin		93	0.575	0.731	3.0339e-24	0.05		1	5	0	2014	2019
Alzheimer's Disease	C0002395	FN1	2335	P02751	fibronectin 1	Signaling	724	0.365	0.962	0.0014045	0.05		1	5	0	1995	2019
Alzheimer's Disease	C0002395	FOS	2353	P01100	Fos proto-oncogene, AP-1 transcription factor subunit	Transcription factor	528	0.411	0.885	0.26176	0.05		0.6	5	0	1994	2013
Alzheimer's Disease	C0002395	ABCA4	24	P78363	ATP binding cassette subfamily A member 4	Transporter	227	0.493	0.769	5.3499e-48	0.05		1	5	0	2006	2018
Alzheimer's Disease	C0002395	GDF2	2658	Q9UK05	growth differentiation factor 2	Signaling	152	0.529	0.731	0.0024656	0.05		1	5	0	2017	2018
Alzheimer's Disease	C0002395	GH1	2688	P01241	growth hormone 1	Signaling	686	0.373	0.923	0.030057	0.05		0.8	5	1	2000	2018
Alzheimer's Disease	C0002395	TMEM97	27346	Q5BJF2	transmembrane protein 97	Enzyme	78	0.604	0.615	0.00031267	0.05		1	5	0	2017	2019
Alzheimer's Disease	C0002395	HTRA2	27429	O43464	HtrA serine peptidase 2		151	0.542	0.692	0.0035755	0.05		1	5	2	2004	2019
Alzheimer's Disease	C0002395	GLUL	2752	P15104	glutamate-ammonia ligase	Enzyme	200	0.513	0.731	0.9957	0.05		1	5	0	2002	2018
Alzheimer's Disease	C0002395	GPR3	2827	P46089	G protein-coupled receptor 3	G-protein coupled receptor	18	0.743	0.5	0.00026263	0.05		1	5	0	2013	2020
Alzheimer's Disease	C0002395	TMED10P1	286102		transmembrane p24 trafficking protein 10 pseudogene 1		44	0.663	0.615		0.05		1	5	0	2008	2019
Alzheimer's Disease	C0002395	GRK5	2869	P34947	G protein-coupled receptor kinase 5	Kinase	86	0.588	0.769	0.67567	0.05		0.8	5	1	2006	2019
Alzheimer's Disease	C0002395	GRM2	2912	Q14416	glutamate metabotropic receptor 2	G-protein coupled receptor	104	0.582	0.577	0.12019	0.05		1	5	0	2007	2011
Alzheimer's Disease	C0002395	GSTT1	2952	P30711	glutathione S-transferase theta 1		541	0.393	0.923	0.00014834	0.05		0.8	5	0	1999	2016
Alzheimer's Disease	C0002395	EEF2K	29904	O00418	eukaryotic elongation factor 2 kinase	Kinase	52	0.641	0.385	8.3628e-20	0.05		1	5	0	2005	2019
Alzheimer's Disease	C0002395	HLA-A	3105	P04439	major histocompatibility complex, class I, A		672	0.37	0.846	0.0013299	0.05		1	5	0	1980	2017
Alzheimer's Disease	C0002395	HMGB1	3146	P09429	high mobility group box 1	Nucleic acid binding	724	0.368	0.923	0.82035	0.05		1	5	0	2003	2019
Alzheimer's Disease	C0002395	HSPA1B	3304	P0DMV8;P0DMV9	heat shock protein family A (Hsp70) member 1B		251	0.474	0.808	0.0053464	0.05		1	5	0	1993	2015
Alzheimer's Disease	C0002395	HSPA5	3309	P11021	heat shock protein family A (Hsp70) member 5		350	0.434	0.885	0.77341	0.05		1	5	2	1999	2017
Alzheimer's Disease	C0002395	HSPA8	3312	P11142	heat shock protein family A (Hsp70) member 8		124	0.553	0.808	0.99863	0.05		1	5	0	2010	2018
Alzheimer's Disease	C0002395	PWAR4	347745		Prader Willi/Angelman region RNA 4		99	0.573	0.769		0.05		1	5	0	1998	2018
Alzheimer's Disease	C0002395	IGFBP2	3485	P18065	insulin like growth factor binding protein 2	Enzyme modulator	241	0.478	0.769	0.11898	0.05		1	5	0	2017	2019
Alzheimer's Disease	C0002395	MIR137	406928		microRNA 137		171	0.513	0.846		0.05		0.8	5	0	2012	2019
Alzheimer's Disease	C0002395	MIR21	406991		microRNA 21		726	0.363	0.846		0.05		1	5	0	2015	2019
Alzheimer's Disease	C0002395	MIR212	406994		microRNA 212		126	0.535	0.808		0.05		1	5	0	2011	2019
Alzheimer's Disease	C0002395	MIR29B1	407024		microRNA 29b-1		212	0.485	0.846		0.05		1	5	0	2013	2019
Alzheimer's Disease	C0002395	MEF2C	4208	Q06413	myocyte enhancer factor 2C	Transcription factor	206	0.517	0.769	0.017256	0.05		1	5	0	2015	2018
Alzheimer's Disease	C0002395	MMP2	4313	P08253	matrix metallopeptidase 2	Enzyme	1021	0.333	0.923	0.83878	0.05		0.8	5	0	1994	2018
Alzheimer's Disease	C0002395	MMP14	4323	P50281	matrix metallopeptidase 14	Enzyme	340	0.447	0.769	0.99522	0.05		1	5	0	2014	2019
Alzheimer's Disease	C0002395	MIR342	442909		microRNA 342		111	0.547	0.769		0.05		1	5	0	2014	2019
Alzheimer's Disease	C0002395	MSMB	4477	P08118	microseminoprotein beta	Signaling	195	0.498	0.846	0.016199	0.05		0.8	5	0	2000	2020
Alzheimer's Disease	C0002395	MYCL	4610	P12524	MYCL proto-oncogene, bHLH transcription factor	Transcription factor	79	0.599	0.731	0.11551	0.05		1	5	0	2016	2018
Alzheimer's Disease	C0002395	ATM	472	Q13315	ATM serine/threonine kinase	Kinase	684	0.374	0.885	5.5884e-47	0.05		1	5	0	2013	2019
Alzheimer's Disease	C0002395	NEDD9	4739	Q14511	neural precursor cell expressed, developmentally down-regulated 9		113	0.548	0.769	0.12634	0.05		1	5	1	2008	2012
Alzheimer's Disease	C0002395	NTSR1	4923	P30989	neurotensin receptor 1	G-protein coupled receptor	124	0.563	0.692	1.928e-08	0.05		0.8	5	0	2006	2015
Alzheimer's Disease	C0002395	P4HB	5034	P07237	prolyl 4-hydroxylase subunit beta		222	0.488	0.808	0.99662	0.05		1	5	0	2010	2019
Alzheimer's Disease	C0002395	PRKN	5071	O60260	parkin RBR E3 ubiquitin protein ligase	Enzyme	409	0.431	0.846	6.9346e-07	0.05		1	5	0	2010	2017
Alzheimer's Disease	C0002395	NME8	51314	Q8N427	NME/NM23 family member 8		59	0.644	0.692	5.5821e-28	0.05		1	5	0	2014	2017
Alzheimer's Disease	C0002395	IL23A	51561	Q9NPF7	interleukin 23 subunit alpha	Signaling	427	0.415	0.846	0.35806	0.05		1	5	0	2012	2020
Alzheimer's Disease	C0002395	PECAM1	5175	P16284	platelet and endothelial cell adhesion molecule 1	Cell adhesion	396	0.426	0.846		0.05		0.8	5	0	2006	2019
Alzheimer's Disease	C0002395	CALML5	51806	Q9NZT1	calmodulin like 5	Calcium-binding protein	6	0.89	0.269		0.05		1	5	0	2013	2019
Alzheimer's Disease	C0002395	PLTP	5360	P55058	phospholipid transfer protein		62	0.633	0.654	8.9961e-09	0.05		1	5	0	2001	2015
Alzheimer's Disease	C0002395	TREM1	54210	Q9NP99	triggering receptor expressed on myeloid cells 1		172	0.515	0.808	0.0062776	0.05		1	5	1	2016	2020
Alzheimer's Disease	C0002395	POU5F1	5460	Q01860	POU class 5 homeobox 1		328	0.441	0.846	0.95371	0.05		1	5	0	2016	2018
Alzheimer's Disease	C0002395	SAMD9	54809	Q5K651	sterile alpha motif domain containing 9		90	0.606	0.808	1.0521e-33	0.05		1	5	0	1994	2011
Alzheimer's Disease	C0002395	MAPK10	5602	P53779	mitogen-activated protein kinase 10	Kinase	75	0.606	0.692	0.27553	0.05		1	5	0	1995	2019
Alzheimer's Disease	C0002395	PSPN	5623	O60542	persephin	Signaling	70	0.608	0.769	0.00011172	0.05		0.8	5	0	2000	2020
Alzheimer's Disease	C0002395	LGMN	5641	Q99538	legumain	Enzyme	95	0.579	0.731	0.00040535	0.05		1	5	0	2017	2019
Alzheimer's Disease	C0002395	HTRA1	5654	Q92743	HtrA serine peptidase 1	Enzyme	164	0.532	0.692	0.00049201	0.05		0.8	5	0	2005	2019
Alzheimer's Disease	C0002395	PSPH	5723	P78330	phosphoserine phosphatase	Enzyme	114	0.57	0.808	0.00096703	0.05		0.8	5	1	2000	2020
Alzheimer's Disease	C0002395	PTBP1	5725	P26599	polypyrimidine tract binding protein 1		172	0.517	0.769	0.99961	0.05		1	5	0	2011	2019
Alzheimer's Disease	C0002395	PTEN	5728	P60484	phosphatase and tensin homolog	Enzyme	1349	0.305	0.923	0.25651	0.05		1	5	0	2013	2019
Alzheimer's Disease	C0002395	NDRG2	57447	Q9UN36	NDRG family member 2	Enzyme	156	0.518	0.692	2.2044e-05	0.05		1	5	0	2004	2020
Alzheimer's Disease	C0002395	PTPN1	5770	P18031	protein tyrosine phosphatase non-receptor type 1		169	0.523	0.731	0.81293	0.05		1	5	0	2011	2018
Alzheimer's Disease	C0002395	HAMP	57817	P81172	hepcidin antimicrobial peptide		377	0.433	0.846	0.0081797	0.05		1	5	0	2017	2019
Alzheimer's Disease	C0002395	PTPRC	5788	P08575	protein tyrosine phosphatase receptor type C	Enzyme	366	0.435	0.808	1	0.05		0.8	5	0	1997	2020
Alzheimer's Disease	C0002395	BCYRN1	618		brain cytoplasmic RNA 1		38	0.666	0.423		0.05		1	5	0	1992	2018
Alzheimer's Disease	C0002395	MIR455	619556		microRNA 455		92	0.559	0.769		0.05		1	5	0	2017	2019
Alzheimer's Disease	C0002395	POU5F1P3	642559		POU class 5 homeobox 1 pseudogene 3		285	0.452	0.808		0.05		1	5	0	2016	2018
Alzheimer's Disease	C0002395	POU5F1P4	645682		POU class 5 homeobox 1 pseudogene 4		284	0.452	0.808		0.05		1	5	0	2016	2018
Alzheimer's Disease	C0002395	RTN4R	65078	Q9BZR6	reticulon 4 receptor		75	0.595	0.692	0.95882	0.05		1	5	0	2006	2008
Alzheimer's Disease	C0002395	SLC2A1	6513	P11166	solute carrier family 2 member 1	Transporter	687	0.388	0.808	0.9941	0.05		1	5	0	2007	2020
Alzheimer's Disease	C0002395	SLC2A3	6515	P11169	solute carrier family 2 member 3	Transporter	144	0.534	0.769	0.010333	0.05		1	5	0	2013	2019
Alzheimer's Disease	C0002395	SPTBN1	6711	Q01082	spectrin beta, non-erythrocytic 1		76	0.619	0.538	1	0.05		0.8	5	0	2016	2020
Alzheimer's Disease	C0002395	STXBP3	6814	O00186	syntaxin binding protein 3	Transporter	69	0.61	0.769	5.1597e-05	0.05		0.8	5	0	2000	2020
Alzheimer's Disease	C0002395	SYN1	6853	P17600	synapsin I	Cellular structure	80	0.597	0.462	0.99216	0.05		1	5	0	1996	2017
Alzheimer's Disease	C0002395	SYT1	6857	P21579	synaptotagmin 1	Transporter	460	0.412	0.846	0.60038	0.05		1	5	0	2005	2019
Alzheimer's Disease	C0002395	PRDX2	7001	P32119	peroxiredoxin 2	Enzyme	243	0.474	0.885	0.086513	0.05		0.8	5	0	2001	2012
Alzheimer's Disease	C0002395	TGM2	7052	P21980	transglutaminase 2	Enzyme	315	0.445	0.808	6.8118e-18	0.05		1	5	0	1998	2017
Alzheimer's Disease	C0002395	TIMP1	7076	P01033	TIMP metallopeptidase inhibitor 1	Enzyme modulator	603	0.38	0.885	0.4993	0.05		1	5	0	2002	2018
Alzheimer's Disease	C0002395	SERPING1	710	P05155	serpin family G member 1	Enzyme modulator	207	0.507	0.769	0.96351	0.05		1	5	0	1998	2019
Alzheimer's Disease	C0002395	CLDN5	7122	O00501	claudin 5	Cell-cell junction	104	0.559	0.769	0.89512	0.05		1	5	0	2015	2019
Alzheimer's Disease	C0002395	TRPM2	7226	O94759	transient receptor potential cation channel subfamily M member 2	Ion channel	133	0.546	0.731	8.9633e-44	0.05		1	5	0	2015	2018
Alzheimer's Disease	C0002395	VIM	7431	P08670	vimentin		644	0.372	0.846	0.71255	0.05		1	5	0	2009	2018
Alzheimer's Disease	C0002395	XRCC1	7515	P18887	X-ray repair cross complementing 1		410	0.421	0.923	6.3386e-09	0.05		1	5	3	2007	2016
Alzheimer's Disease	C0002395	DDR1	780	Q08345	discoidin domain receptor tyrosine kinase 1	Kinase	195	0.497	0.808	4.6331e-06	0.05		1	5	0	2004	2011
Alzheimer's Disease	C0002395	RAB7A	7879	P51149	RAB7A, member RAS oncogene family		95	0.597	0.692	0.96933	0.05		1	5	0	2011	2019
Alzheimer's Disease	C0002395	PLA2G7	7941	Q13093	phospholipase A2 group VII	Enzyme	136	0.537	0.769	5.3314e-22	0.05		1	5	0	2010	2020
Alzheimer's Disease	C0002395	SLC52A2	79581	Q9HAB3	solute carrier family 52 member 2	Transporter	261	0.483	0.808	0.0024777	0.05		1	5	0	2007	2017
Alzheimer's Disease	C0002395	LIN28A	79727	Q9H9Z2	lin-28 homolog A	Nucleic acid binding	161	0.523	0.731	0.019369	0.05		1	5	0	2016	2018
Alzheimer's Disease	C0002395	TP63	8626	Q9H3D4	tumor protein p63	Transcription factor	816	0.362	0.769	0.99728	0.05		1	5	0	2010	2018
Alzheimer's Disease	C0002395	CBS	875	P0DN79;P35520	cystathionine beta-synthase	Enzyme	295	0.465	0.885	3.0799e-05	0.05		0.8	5	0	2004	2019
Alzheimer's Disease	C0002395	APLN	8862	Q9ULZ1	apelin		226	0.497	0.769	0.45897	0.05		1	5	0	2018	2020
Alzheimer's Disease	C0002395	KALRN	8997	O60229	kalirin RhoGEF kinase	Kinase	59	0.644	0.654	1	0.05		1	5	0	2007	2019
Alzheimer's Disease	C0002395	F2RL3	9002	Q96RI0	F2R like thrombin or trypsin receptor 3	G-protein coupled receptor	133	0.539	0.769	4.1298e-05	0.05		1	5	0	1998	2018
Alzheimer's Disease	C0002395	NTN1	9423	O95631	netrin 1	Enzyme modulator	209	0.509	0.846	0.99687	0.05		1	5	0	2016	2019
Alzheimer's Disease	C0002395	ROCK2	9475	O75116	Rho associated coiled-coil containing protein kinase 2	Kinase	154	0.529	0.808	1	0.05		1	5	0	2013	2019
Alzheimer's Disease	C0002395	ADAMTS2	9509	O95450	ADAM metallopeptidase with thrombospondin type 1 motif 2	Enzyme	138	0.579	0.808	0.9661	0.05		1	5	0	2005	2019
Alzheimer's Disease	C0002395	CD59	966	P13987	CD59 molecule (CD59 blood group)		262	0.469	0.808	0.60568	0.05		1	5	0	1991	2006
Alzheimer's Disease	C0002395	C20orf181	100128998		chromosome 20 open reading frame 181		246	0.479	0.885		0.04		0.75	4	0	2011	2018
Alzheimer's Disease	C0002395	OPTN	10133	Q96CV9	optineurin		136	0.548	0.808	5.91e-18	0.04		1	4	0	2011	2020
Alzheimer's Disease	C0002395	CEBPZ	10153	Q03701	CCAAT enhancer binding protein zeta	Transcription factor	76	0.595	0.692	6.5282e-06	0.04		1	4	0	2017	2019
Alzheimer's Disease	C0002395	CDKN2A	1029	P42771;Q8N726	cyclin dependent kinase inhibitor 2A		1314	0.3	0.885	0.39474	0.04		1	4	0	1998	2016
Alzheimer's Disease	C0002395	CDR2	1039	Q01850	cerebellar degeneration related protein 2		45	0.647	0.654	4.299e-07	0.04		1	4	0	2017	2019
Alzheimer's Disease	C0002395	PLK2	10769	Q9NYY3	polo like kinase 2	Kinase	97	0.575	0.808	0.9999	0.04		1	4	2	2010	2019
Alzheimer's Disease	C0002395	HPSE	10855	Q9Y251	heparanase	Enzyme	393	0.425	0.808	2.266e-14	0.04		1	4	0	2012	2019
Alzheimer's Disease	C0002395	RAB10	10890	P61026	RAB10, member RAS oncogene family		21	0.736	0.192	0.97213	0.04		1	4	0	2017	2019
Alzheimer's Disease	C0002395	MMP24	10893	Q9Y5R2	matrix metallopeptidase 24	Enzyme	26	0.743	0.423	0.67752	0.04		1	4	0	2016	2019
Alzheimer's Disease	C0002395	ADCYAP1	116	P18509	adenylate cyclase activating polypeptide 1	Signaling	220	0.51	0.846	0.52424	0.04		1	4	0	2014	2018
Alzheimer's Disease	C0002395	COL11A2	1302	P13942	collagen type XI alpha 2 chain		399	0.435	0.846	0.70197	0.04		0.75	4	0	2005	2019
Alzheimer's Disease	C0002395	ADM	133	P35318	adrenomedullin	Signaling	405	0.436	0.808	0.040831	0.04		1	4	0	2016	2018
Alzheimer's Disease	C0002395	ADORA2A	135	P29274	adenosine A2a receptor	G-protein coupled receptor	213	0.526	0.769	0.5971	0.04		1	4	0	2014	2017
Alzheimer's Disease	C0002395	C1orf52	148423	Q8N6N3	chromosome 1 open reading frame 52		27	0.691	0.5	0.047382	0.04		1	4	0	2009	2017
Alzheimer's Disease	C0002395	ADRA2B	151	P18089	adrenoceptor alpha 2B	G-protein coupled receptor	296	0.465	0.846	4.4533e-06	0.04		1	4	0	2011	2017
Alzheimer's Disease	C0002395	CYP2B6	1555	P20813	cytochrome P450 family 2 subfamily B member 6		388	0.428	0.846	1.9303e-10	0.04		1	4	0	2007	2018
Alzheimer's Disease	C0002395	CYP2C9	1559	P11712	cytochrome P450 family 2 subfamily C member 9		201	0.506	0.885	1.2709e-10	0.04		1	4	0	2005	2019
Alzheimer's Disease	C0002395	GRK2	156	P25098	G protein-coupled receptor kinase 2	Kinase	159	0.532	0.654	0.99998	0.04		0.75	4	0	2006	2012
Alzheimer's Disease	C0002395	CD55	1604	P08174	CD55 molecule (Cromer blood group)		187	0.51	0.808	5.6753e-12	0.04		1	4	0	2017	2020
Alzheimer's Disease	C0002395	DAO	1610	P14920	D-amino acid oxidase		78	0.636	0.615	6.2271e-22	0.04		1	4	0	2017	2019
Alzheimer's Disease	C0002395	DCX	1641	O43602	doublecortin		175	0.511	0.769	0.3042	0.04		1	4	0	2013	2018
Alzheimer's Disease	C0002395	DDIT3	1649	P35638	DNA damage inducible transcript 3		264	0.467	0.846	0.59066	0.04		1	4	0	2007	2018
Alzheimer's Disease	C0002395	DIO2	1734	Q92813	iodothyronine deiodinase 2		79	0.59	0.731	0.6196	0.04		1	4	2	2007	2018
Alzheimer's Disease	C0002395	DRD1	1812	P21728	dopamine receptor D1	G-protein coupled receptor	181	0.529	0.808	0.9555	0.04		1	4	0	1998	2020
Alzheimer's Disease	C0002395	DRD4	1815	P21917	dopamine receptor D4	G-protein coupled receptor	189	0.517	0.577	9.3362e-09	0.04		1	4	0	1998	2016
Alzheimer's Disease	C0002395	AGTR2	186	P50052	angiotensin II receptor type 2	G-protein coupled receptor	229	0.496	0.808	0.0082345	0.04		1	4	0	2009	2019
Alzheimer's Disease	C0002395	EIF4E	1977	P06730	eukaryotic translation initiation factor 4E	Nucleic acid binding	317	0.448	0.846	0.94133	0.04		1	4	0	2010	2019
Alzheimer's Disease	C0002395	ELK3	2004	P41970	ETS transcription factor ELK3	Transcription factor	220	0.49	0.846	0.083508	0.04		0.75	4	0	2010	2019
Alzheimer's Disease	C0002395	GGA3	23163	Q9NZ52	golgi associated, gamma adaptin ear containing, ARF binding protein 3		8	0.821	0.346	1.6701e-06	0.04		0.5	4	0	2007	2018
Alzheimer's Disease	C0002395	CRTC1	23373	Q6UUV9	CREB regulated transcription coactivator 1	Transcription factor	115	0.565	0.692	0.531	0.04		1	4	0	2012	2017
Alzheimer's Disease	C0002395	FOLH1	2346	Q04609	folate hydrolase 1	Enzyme	311	0.453	0.885	6.1977e-09	0.04		1	4	0	2010	2020
Alzheimer's Disease	C0002395	SRRM2	23524	Q9UQ35	serine/arginine repetitive matrix 2		101	0.564	0.692	1	0.04		1	4	0	2018	2019
Alzheimer's Disease	C0002395	FXN	2395	Q16595	frataxin	Enzyme	220	0.51	0.654	0.34491	0.04		1	4	0	1998	2019
Alzheimer's Disease	C0002395	MS4A6E	245802	Q96DS6	membrane spanning 4-domains A6E	Receptor	1	1	0.077	0.029203	0.04		0.75	4	0	2013	2017
Alzheimer's Disease	C0002395	ALOX15	246	P16050	arachidonate 15-lipoxygenase	Enzyme	205	0.502	0.846	1.1397e-23	0.04		1	4	0	2004	2017
Alzheimer's Disease	C0002395	FNDC5	252995	Q8NAU1	fibronectin type III domain containing 5		61	0.631	0.538	0.5458	0.04		1	4	0	2018	2020
Alzheimer's Disease	C0002395	GAD1	2571	Q99259	glutamate decarboxylase 1	Enzyme	245	0.486	0.885	0.046164	0.04		1	4	0	1998	2018
Alzheimer's Disease	C0002395	GBA	2629	P04062	glucosylceramidase beta		319	0.5	0.808	1.4355e-06	0.04		1	4	0	2012	2017
Alzheimer's Disease	C0002395	DISC1	27185	Q9NRI5	DISC1 scaffold protein		136	0.548	0.769	1.6756e-06	0.04		1	4	0	2015	2019
Alzheimer's Disease	C0002395	NEAT1	283131		nuclear paraspeckle assembly transcript 1		179	0.502	0.769		0.04		1	4	0	2018	2019
Alzheimer's Disease	C0002395	GPT	2875	P24298	glutamic--pyruvic transaminase	Enzyme	511	0.403	0.923	3.5945e-19	0.04		1	4	0	2007	2019
Alzheimer's Disease	C0002395	REM1	28954	O75628	RRAD and GEM like GTPase 1		177	0.531	0.885	5.3363e-08	0.04		1	4	0	2017	2019
Alzheimer's Disease	C0002395	GZMB	3002	P10144	granzyme B	Enzyme	290	0.453	0.808	3.6674e-14	0.04		1	4	0	2009	2015
Alzheimer's Disease	C0002395	UBE2K	3093	P61086	ubiquitin conjugating enzyme E2 K		58	0.631	0.654	0.98621	0.04		1	4	0	2003	2018
Alzheimer's Disease	C0002395	HNRNPA1	3178	P09651	heterogeneous nuclear ribonucleoprotein A1		188	0.529	0.885	0.99911	0.04		1	4	0	2011	2019
Alzheimer's Disease	C0002395	APBB2	323	Q92870	amyloid beta precursor protein binding family B member 2		14	0.76	0.231	0.065197	0.04		1	4	0	2005	2015
Alzheimer's Disease	C0002395	HSPA9	3313	P38646	heat shock protein family A (Hsp70) member 9		198	0.502	0.885	0.96852	0.04		0.75	4	0	2014	2017
Alzheimer's Disease	C0002395	HSPB2	3316	Q16082	heat shock protein family B (small) member 2		290	0.457	0.769	0.00032989	0.04		1	4	0	2006	2019
Alzheimer's Disease	C0002395	HTR1F	3355	P30939	5-hydroxytryptamine receptor 1F	G-protein coupled receptor	20	0.716	0.192	0.0046656	0.04		0.5	4	0	2001	2017
Alzheimer's Disease	C0002395	HTR4	3360	Q13639	5-hydroxytryptamine receptor 4	G-protein coupled receptor	80	0.61	0.615	0.024701	0.04		1	4	0	2003	2017
Alzheimer's Disease	C0002395	APOA4	337	P06727	apolipoprotein A4		88	0.582	0.577	5.4536e-06	0.04		1	4	0	1997	2015
Alzheimer's Disease	C0002395	IFNA1	3439	P01562	interferon alpha 1		662	0.371	0.923		0.04		0.75	4	0	1993	2017
Alzheimer's Disease	C0002395	IFNA13	3447	P01562	interferon alpha 13		646	0.374	0.923		0.04		0.75	4	0	1993	2017
Alzheimer's Disease	C0002395	APOC3	345	P02656	apolipoprotein C3		153	0.531	0.731	0.010024	0.04		1	4	0	2005	2019
Alzheimer's Disease	C0002395	LRRTM3	347731	Q86VH5	leucine rich repeat transmembrane neuronal 3		7	0.805	0.154	0.97519	0.04		1	4	0	2006	2014
Alzheimer's Disease	C0002395	KLK3	354	P07288	kallikrein related peptidase 3	Enzyme	358	0.443	0.885	4.4271e-06	0.04		1	4	0	2003	2019
Alzheimer's Disease	C0002395	IL9	3578	P15248	interleukin 9		291	0.461	0.846	8.1087e-07	0.04		1	4	0	2011	2019
Alzheimer's Disease	C0002395	AQP1	358	P29972	aquaporin 1 (Colton blood group)	Ion channel	268	0.467	0.885	2.5697e-07	0.04		1	4	0	2006	2019
Alzheimer's Disease	C0002395	IDO1	3620	P14902	indoleamine 2,3-dioxygenase 1		295	0.454	0.846	3.3013e-06	0.04		1	4	0	2013	2019
Alzheimer's Disease	C0002395	ITGAX	3687	P20702	integrin subunit alpha X		170	0.504	0.769	1.3665e-15	0.04		1	4	0	1997	2018
Alzheimer's Disease	C0002395	ITPR3	3710	Q14573	inositol 1,4,5-trisphosphate receptor type 3	Ion channel	112	0.555	0.808	2.5541e-22	0.04		0.75	4	0	2000	2019
Alzheimer's Disease	C0002395	LGALS3	3958	P17931	galectin 3	Signaling	557	0.392	0.846	2.3207e-05	0.04		1	4	0	2018	2020
Alzheimer's Disease	C0002395	LIPA	3988	P38571	lipase A, lysosomal acid type	Enzyme	130	0.564	0.654	5.532e-07	0.04		1	4	2	2004	2012
Alzheimer's Disease	C0002395	LRP6	4040	O75581	LDL receptor related protein 6		134	0.536	0.808	0.69664	0.04		1	4	0	2007	2018
Alzheimer's Disease	C0002395	ARNTL	406	O00327	aryl hydrocarbon receptor nuclear translocator like	Transcription factor	200	0.51	0.885	0.99444	0.04		0.75	4	1	2011	2017
Alzheimer's Disease	C0002395	MIR106B	406900		microRNA 106b		143	0.523	0.808		0.04		1	4	0	2016	2019
Alzheimer's Disease	C0002395	MIR142	406934		microRNA 142		220	0.48	0.846		0.04		1	4	1	2017	2019
Alzheimer's Disease	C0002395	MIR222	407007		microRNA 222		210	0.486	0.808		0.04		1	4	0	2015	2019
Alzheimer's Disease	C0002395	MIR29B2	407025		microRNA 29b-2		214	0.484	0.885		0.04		1	4	0	2013	2019
Alzheimer's Disease	C0002395	MFGE8	4240	Q08431	milk fat globule-EGF factor 8 protein	Enzyme	120	0.548	0.808	4.3953e-05	0.04		1	4	0	2008	2019
Alzheimer's Disease	C0002395	MELTF	4241	P08582	melanotransferrin	Enzyme	40	0.663	0.5	1.1795e-16	0.04		1	4	0	1999	2019
Alzheimer's Disease	C0002395	MGAT3	4248	Q09327	beta-1,4-mannosyl-glycoprotein 4-beta-N-acetylglucosaminyltransferase	Enzyme	24	0.743	0.538	0.14725	0.04		1	4	0	2007	2015
Alzheimer's Disease	C0002395	MS	4397		multiple sclerosis		95	0.599	0.692		0.04		1	4	0	2017	2017
Alzheimer's Disease	C0002395	ND2	4536	P03891	MTND2		130	0.601	0.615		0.04		1	4	0	1992	1996
Alzheimer's Disease	C0002395	MTR	4548	Q99707	5-methyltetrahydrofolate-homocysteine methyltransferase		245	0.482	0.808	2.4301e-12	0.04		0.75	4	1	2003	2008
Alzheimer's Disease	C0002395	ATF4	468	P18848	activating transcription factor 4		178	0.507	0.769	0.015659	0.04		1	4	0	2009	2015
Alzheimer's Disease	C0002395	NUBP1	4682	P53384	nucleotide binding protein 1		25	0.743	0.231	8.7342e-14	0.04		1	4	0	2010	2018
Alzheimer's Disease	C0002395	NFATC2	4773	Q13469	nuclear factor of activated T cells 2	Transcription factor	154	0.525	0.731	0.99995	0.04		1	4	0	2008	2017
Alzheimer's Disease	C0002395	NOTCH3	4854	Q9UM47	notch receptor 3		418	0.435	0.808	0.40757	0.04		1	4	1	2000	2018
Alzheimer's Disease	C0002395	NPTX2	4885	P47972	neuronal pentraxin 2		67	0.617	0.615	0.030511	0.04		0.75	4	0	2017	2019
Alzheimer's Disease	C0002395	NR4A2	4929	P43354	nuclear receptor subfamily 4 group A member 2	Nuclear receptor	166	0.529	0.846	0.99959	0.04		1	4	0	2006	2019
Alzheimer's Disease	C0002395	MIR424	494336		microRNA 424		131	0.535	0.769		0.04		1	4	0	2011	2018
Alzheimer's Disease	C0002395	P2RY2	5029	P41231	purinergic receptor P2Y2	G-protein coupled receptor	136	0.543	0.808	0.084245	0.04		1	4	0	2008	2018
Alzheimer's Disease	C0002395	PRDX1	5052	Q06830	peroxiredoxin 1	Enzyme	237	0.485	0.846	7.6959e-10	0.04		1	4	0	2001	2018
Alzheimer's Disease	C0002395	HSPA14	51182	Q0VDF9	heat shock protein family A (Hsp70) member 14		178	0.502	0.769	0.67359	0.04		1	4	0	2002	2018
Alzheimer's Disease	C0002395	PDE4D	5144	Q08499	phosphodiesterase 4D		210	0.519	0.846	0.9998	0.04		1	4	0	2017	2019
Alzheimer's Disease	C0002395	PDE9A	5152	O76083	phosphodiesterase 9A		19	0.736	0.192	0.0045595	0.04		1	4	0	2017	2019
Alzheimer's Disease	C0002395	PDGFRB	5159	P09619	platelet derived growth factor receptor beta	Kinase	492	0.416	0.846	0.9041	0.04		1	4	0	2015	2019
Alzheimer's Disease	C0002395	PDK1	5163	Q15118	pyruvate dehydrogenase kinase 1	Kinase	164	0.51	0.808	1.0963e-05	0.04		1	4	0	2012	2017
Alzheimer's Disease	C0002395	PLD1	5337	Q13393	phospholipase D1		104	0.576	0.731	4.7758e-21	0.04		1	4	0	2007	2019
Alzheimer's Disease	C0002395	TLR9	54106	Q9NR96	toll like receptor 9		457	0.411	0.885	9.8117e-06	0.04		1	4	0	2005	2015
Alzheimer's Disease	C0002395	POLB	5423	P06746	DNA polymerase beta	Enzyme	63	0.606	0.654	3.4002e-05	0.04		1	4	0	2006	2020
Alzheimer's Disease	C0002395	POMC	5443	P01189	proopiomelanocortin		873	0.356	0.846	0.00011658	0.04		1	4	0	2004	2017
Alzheimer's Disease	C0002395	PPY	5539	P01298	pancreatic polypeptide	Signaling	40	0.663	0.308	0.01181	0.04		1	4	0	2012	2018
Alzheimer's Disease	C0002395	FAM20C	56975	Q8IXL6	FAM20C golgi associated secretory pathway kinase		116	0.578	0.731	0.31465	0.04		1	4	0	2017	2019
Alzheimer's Disease	C0002395	ACKR3	57007	P25106	atypical chemokine receptor 3	G-protein coupled receptor	400	0.428	0.885	0.39134	0.04		1	4	0	2011	2017
Alzheimer's Disease	C0002395	MCOLN1	57192	Q9GZU1	mucolipin 1	Ion channel	102	0.601	0.654	0.00058027	0.04		1	4	0	2015	2019
Alzheimer's Disease	C0002395	SEMA6A	57556	Q9H2E6	semaphorin 6A	Signaling	211	0.486	0.808	0.99976	0.04		1	4	0	2015	2019
Alzheimer's Disease	C0002395	STIM2	57620	Q9P246	stromal interaction molecule 2		47	0.65	0.654	0.9906	0.04		1	4	0	2015	2018
Alzheimer's Disease	C0002395	CIP2A	57650	Q8TCG1	cellular inhibitor of PP2A		141	0.524	0.808	1.3591e-13	0.04		1	4	0	2018	2019
Alzheimer's Disease	C0002395	PTPN4	5775	P29074	protein tyrosine phosphatase non-receptor type 4		54	0.633	0.538	0.99663	0.04		1	4	0	2018	2020
Alzheimer's Disease	C0002395	BCL2A1	597	Q16548	BCL2 related protein A1	Signaling	150	0.529	0.731	0.20785	0.04		1	4	0	2014	2019
Alzheimer's Disease	C0002395	RENBP	5973	P51606	renin binding protein	Enzyme	156	0.528	0.769	0.44916	0.04		1	4	0	1996	2019
Alzheimer's Disease	C0002395	ATXN1	6310	P54253	ataxin 1		218	0.534	0.769	0.97498	0.04		1	4	0	2010	2020
Alzheimer's Disease	C0002395	CCL5	6352	P13501	C-C motif chemokine ligand 5	Signaling	514	0.403	0.885	0.0017516	0.04		1	4	0	2004	2015
Alzheimer's Disease	C0002395	SRR	63826	Q9GZT4	serine racemase	Enzyme	58	0.617	0.692	0.0057964	0.04		1	4	1	2015	2019
Alzheimer's Disease	C0002395	CXCL12	6387	P48061	C-X-C motif chemokine ligand 12		626	0.379	0.846	0.11851	0.04		1	4	0	2007	2018
Alzheimer's Disease	C0002395	LRRC4	64101	Q9HBW1	leucine rich repeat containing 4		57	0.617	0.577	0.99787	0.04		1	4	0	2009	2017
Alzheimer's Disease	C0002395	ABCG4	64137	Q9H172	ATP binding cassette subfamily G member 4	Transporter	19	0.751	0.346	3.8043e-07	0.04		1	4	0	2008	2019
Alzheimer's Disease	C0002395	SELENOP	6414	P49908	selenoprotein P	Extracellular structure	138	0.545	0.769	8.2884e-07	0.04		1	4	0	2010	2020
Alzheimer's Disease	C0002395	SH3GL2	6456	Q99962	SH3 domain containing GRB2 like 2, endophilin A1		37	0.659	0.5	0.00011862	0.04		1	4	0	2008	2019
Alzheimer's Disease	C0002395	SI	6476	P14410	sucrase-isomaltase	Enzyme	117	0.569	0.692	3.9353e-60	0.04		1	4	0	2018	2019
Alzheimer's Disease	C0002395	WNK1	65125	Q9H4A3	WNK lysine deficient protein kinase 1	Kinase	460	0.416	0.846	1	0.04		1	4	0	2005	2017
Alzheimer's Disease	C0002395	BMP4	652	P12644	bone morphogenetic protein 4	Signaling	423	0.422	0.808	0.9564	0.04		1	4	0	2008	2014
Alzheimer's Disease	C0002395	SLC18A2	6571	Q05940	solute carrier family 18 member A2	Transporter	150	0.554	0.769	0.075523	0.04		0.75	4	0	2002	2020
Alzheimer's Disease	C0002395	SLC18A3	6572	Q16572	solute carrier family 18 member A3	Transporter	117	0.608	0.654	0.45355	0.04		1	4	1	2011	2018
Alzheimer's Disease	C0002395	SRPK2	6733	P78362	SRSF protein kinase 2	Kinase	51	0.653	0.423	0.99697	0.04		1	4	0	2012	2018
Alzheimer's Disease	C0002395	SSTR4	6754	P31391	somatostatin receptor 4	G-protein coupled receptor	273	0.469	0.846	3.6978e-13	0.04		1	4	0	2011	2017
Alzheimer's Disease	C0002395	BSG	682	P35613	basigin (Ok blood group)		287	0.458	0.769	2.5873e-05	0.04		1	4	0	2007	2019
Alzheimer's Disease	C0002395	TBP	6908	P20226	TATA-box binding protein	Transcription factor	158	0.552	0.846	0.015031	0.04		1	4	0	2004	2010
Alzheimer's Disease	C0002395	C2	717	P06681	complement C2		71	0.617	0.692	1.3494e-16	0.04		1	4	1	1994	1999
Alzheimer's Disease	C0002395	TRPC6	7225	Q9Y210	transient receptor potential cation channel subfamily C member 6	Ion channel	166	0.514	0.692	3.0274e-07	0.04		0.75	4	0	2005	2019
Alzheimer's Disease	C0002395	UGCG	7357	Q16739	UDP-glucose ceramide glucosyltransferase	Enzyme	111	0.56	0.808	0.94147	0.04		1	4	0	2008	2018
Alzheimer's Disease	C0002395	NR1H2	7376	P55055	nuclear receptor subfamily 1 group H member 2	Nuclear receptor	134	0.533	0.769	0.37506	0.04		0.5	4	0	2006	2010
Alzheimer's Disease	C0002395	VGF	7425	O15240	VGF nerve growth factor inducible		63	0.626	0.538	0.56825	0.04		1	4	0	2018	2020
Alzheimer's Disease	C0002395	XPNPEP1	7511	Q9NQW7	X-prolyl aminopeptidase 1		20	0.729	0.346	0.33296	0.04		1	4	0	1999	2006
Alzheimer's Disease	C0002395	SLC30A3	7781	Q99726	solute carrier family 30 member 3	Transporter	40	0.691	0.423	0.5421	0.04		0.75	4	0	2004	2016
Alzheimer's Disease	C0002395	CXCR4	7852	P61073	C-X-C motif chemokine receptor 4	G-protein coupled receptor	739	0.362	0.923	0.017804	0.04		1	4	0	2007	2018
Alzheimer's Disease	C0002395	FTO	79068	Q9C0B1	FTO alpha-ketoglutarate dependent dioxygenase		286	0.486	0.885	8.364e-08	0.04		1	4	4	2011	2018
Alzheimer's Disease	C0002395	MMEL1	79258	Q495T6	membrane metalloendopeptidase like 1	Enzyme	74	0.606	0.692	1.2441e-22	0.04		1	4	0	2009	2014
Alzheimer's Disease	C0002395	TREML2	79865	Q5T2D2	triggering receptor expressed on myeloid cells like 2		10	0.861	0.192	1.1362e-09	0.04		1	4	1	2014	2017
Alzheimer's Disease	C0002395	NANOG	79923	Q9H9S0	Nanog homeobox	Transcription factor	140	0.531	0.654	0.72022	0.04		1	4	1	2016	2018
Alzheimer's Disease	C0002395	COASY	80347	Q13057	Coenzyme A synthase	Enzyme	125	0.551	0.654	8.0903e-10	0.04		1	4	0	2010	2018
Alzheimer's Disease	C0002395	CALM3	808	P0DP23;P0DP24;P0DP25	calmodulin 3	Calcium-binding protein	215	0.485	0.846	0.92749	0.04		1	4	0	1997	2019
Alzheimer's Disease	C0002395	CAMK2A	815	Q9UQM7	calcium/calmodulin dependent protein kinase II alpha	Kinase	87	0.612	0.538	0.99845	0.04		1	4	6	2005	2019
Alzheimer's Disease	C0002395	MAP1LC3B	81631	Q9GZQ8	microtubule associated protein 1 light chain 3 beta	Cellular structure	167	0.506	0.846	0.0019065	0.04		1	4	0	2014	2019
Alzheimer's Disease	C0002395	EBPL	84650	Q9BY08	EBP like	Enzyme	76	0.615	0.577	7.8199e-05	0.04		0.75	4	0	2010	2019
Alzheimer's Disease	C0002395	OGT	8473	O15294	O-linked N-acetylglucosamine (GlcNAc) transferase		66	0.626	0.731	1	0.04		1	4	0	2009	2018
Alzheimer's Disease	C0002395	ATCAY	85300	Q86WG3	ATCAY kinesin light chain interacting caytaxin		23	0.805	0.192	0.62076	0.04		1	4	0	2002	2010
Alzheimer's Disease	C0002395	IRS2	8660	Q9Y4H2	insulin receptor substrate 2		152	0.535	0.654	0.99032	0.04		1	4	0	2012	2019
Alzheimer's Disease	C0002395	MBTPS1	8720	Q14703	membrane bound transcription factor peptidase, site 1	Enzyme	148	0.532	0.692	7.5901e-09	0.04		1	4	0	2017	2019
Alzheimer's Disease	C0002395	PABPC4	8761	Q13310	poly(A) binding protein cytoplasmic 4		26	0.729	0.346	0.99905	0.04		1	4	0	1999	2006
Alzheimer's Disease	C0002395	HDAC3	8841	O15379	histone deacetylase 3	Epigenetic regulator	179	0.511	0.731	0.56737	0.04		1	4	0	2017	2018
Alzheimer's Disease	C0002395	MGAM	8972	O43451	maltase-glucoamylase	Enzyme	95	0.592	0.615	1.0382e-35	0.04		1	4	0	2018	2019
Alzheimer's Disease	C0002395	WNT3A	89780	P56704	Wnt family member 3A	Signaling	141	0.532	0.769	0.96491	0.04		1	4	0	2014	2019
Alzheimer's Disease	C0002395	SLC25A27	9481	O95847	solute carrier family 25 member 27	Transporter	22	0.711	0.423	0.00026907	0.04		1	4	1	2016	2019
Alzheimer's Disease	C0002395	KLK4	9622	Q9Y5K2	kallikrein related peptidase 4	Enzyme	110	0.559	0.692	4.5377e-06	0.04		1	4	0	2001	2019
Alzheimer's Disease	C0002395	HDAC4	9759	P56524	histone deacetylase 4	Epigenetic regulator	256	0.484	0.885	1	0.04		1	4	0	2013	2018
Alzheimer's Disease	C0002395	KEAP1	9817	Q14145	kelch like ECH associated protein 1		251	0.475	0.808	0.00038766	0.04		0.75	4	0	2010	2020
Alzheimer's Disease	C0002395	AD11	100188795		Alzheimer disease-11		20	0.722	0.462		0.03		1	3	0	2002	2011
Alzheimer's Disease	C0002395	CDK4	1019	P11802	cyclin dependent kinase 4	Kinase	433	0.412	0.808	0.062909	0.03		1	3	0	1999	2012
Alzheimer's Disease	C0002395	GDF11	10220	O95390	growth differentiation factor 11	Signaling	86	0.584	0.692	0.97645	0.03		1	3	0	2015	2018
Alzheimer's Disease	C0002395	GPHN	10243	Q9NQX3	gephyrin		104	0.608	0.538	0.99998	0.03		1	3	1	2008	2019
Alzheimer's Disease	C0002395	STUB1	10273	Q9UNE7	STIP1 homology and U-box containing protein 1		155	0.544	0.692	0.018667	0.03		1	3	0	2005	2019
Alzheimer's Disease	C0002395	LILRB2	10288		leukocyte immunoglobulin like receptor B2		56	0.623	0.615	1.2812e-14	0.03		1	3	0	2013	2018
Alzheimer's Disease	C0002395	AKR1A1	10327	P14550	aldo-keto reductase family 1 member A1	Enzyme	185	0.51	0.846	6.6621e-07	0.03		1	3	0	2004	2011
Alzheimer's Disease	C0002395	OLFM1	10439	Q99784	olfactomedin 1	Cellular structure	32	0.695	0.423	0.99679	0.03		1	3	0	1998	2003
Alzheimer's Disease	C0002395	SLC9A6	10479	Q92581	solute carrier family 9 member A6	Transporter	210	0.516	0.846	0.99833	0.03		1	3	0	2015	2018
Alzheimer's Disease	C0002395	CREB3	10488	O43889	cAMP responsive element binding protein 3		39	0.663	0.654	1.8489e-05	0.03		1	3	0	2001	2005
Alzheimer's Disease	C0002395	PITRM1	10531	Q5JRX3	pitrilysin metallopeptidase 1	Enzyme	11	0.821	0.308	5.9266e-21	0.03		0.667	3	0	2010	2018
Alzheimer's Disease	C0002395	SCGN	10590	O76038	secretagogin, EF-hand calcium binding protein		34	0.695	0.5	2.3395e-11	0.03		1	3	0	2019	2019
Alzheimer's Disease	C0002395	CXCR6	10663	O00574	C-X-C motif chemokine receptor 6	G-protein coupled receptor	325	0.448	0.885	5.7212e-05	0.03		1	3	0	2011	2017
Alzheimer's Disease	C0002395	CETN1	1068	Q12798	centrin 1	Calcium-binding protein	82	0.584	0.654	0.21511	0.03		1	3	0	2008	2018
Alzheimer's Disease	C0002395	NCKAP1	10787	Q9Y2A7	NCK associated protein 1		28	0.722	0.538	1	0.03		1	3	0	2000	2001
Alzheimer's Disease	C0002395	LOC107987479	107987479		cytochrome P450 2D6		76	0.597	0.769		0.03		1	3	0	2009	2014
Alzheimer's Disease	C0002395	CPLX2	10814	Q6PUV4	complexin 2		22	0.736	0.231	0.52601	0.03		1	3	0	2015	2020
Alzheimer's Disease	C0002395	EDAR	10913	Q9UNE0	ectodysplasin A receptor		69	0.623	0.423	1.3242e-06	0.03		1	3	0	2017	2017
Alzheimer's Disease	C0002395	METAP2	10988	P50579	methionyl aminopeptidase 2		78	0.593	0.769	0.0039908	0.03		1	3	0	2012	2017
Alzheimer's Disease	C0002395	IMMT	10989	Q16891	inner membrane mitochondrial protein		93	0.576	0.846	0.0133	0.03		1	3	0	1998	2017
Alzheimer's Disease	C0002395	SDS	10993	P20132	serine dehydratase	Enzyme	139	0.534	0.769	0.00013923	0.03		1	3	0	2017	2019
Alzheimer's Disease	C0002395	ADAP1	11033	O75689	ArfGAP with dual PH domains 1		7	0.839	0.154	0.5333	0.03		1	3	0	2002	2011
Alzheimer's Disease	C0002395	ADAM30	11085	Q9UKF2	ADAM metallopeptidase domain 30	Enzyme	3	0.89	0.192		0.03		1	3	0	2016	2019
Alzheimer's Disease	C0002395	CIT	11113	O14578	citron rho-interacting serine/threonine kinase	Kinase	127	0.555	0.692	0.9997	0.03		1	3	0	2017	2020
Alzheimer's Disease	C0002395	CHGA	1113	P10645	chromogranin A		218	0.49	0.808	0.030369	0.03		1	3	0	2003	2018
Alzheimer's Disease	C0002395	CHRM1	1128	P11229	cholinergic receptor muscarinic 1	G-protein coupled receptor	68	0.653	0.577	0.99059	0.03		1	3	1	2004	2017
Alzheimer's Disease	C0002395	CHRM2	1129	P08172	cholinergic receptor muscarinic 2	G-protein coupled receptor	91	0.585	0.615	0.18197	0.03		1	3	0	2001	2008
Alzheimer's Disease	C0002395	CKB	1152	P12277	creatine kinase B	Kinase	73	0.608	0.615	0.2189	0.03		1	3	0	1997	2019
Alzheimer's Disease	C0002395	CLK1	1195	P49759	CDC like kinase 1	Kinase	15	0.769	0.423	7.5962e-07	0.03		1	3	0	2014	2017
Alzheimer's Disease	C0002395	ATF2	1386	P15336	activating transcription factor 2	Transcription factor	122	0.551	0.808	0.99131	0.03		1	3	0	2004	2005
Alzheimer's Disease	C0002395	CS	1431	O75390	citrate synthase	Enzyme	87	0.59	0.654	0.98402	0.03		1	3	0	2019	2019
Alzheimer's Disease	C0002395	CSF1	1435	P09603	colony stimulating factor 1		259	0.473	0.808	0.99634	0.03		1	3	0	2006	2017
Alzheimer's Disease	C0002395	ADRA1A	148	P35348	adrenoceptor alpha 1A	G-protein coupled receptor	294	0.462	0.846	3.3722e-07	0.03		1	3	0	2011	2017
Alzheimer's Disease	C0002395	CTRL	1506	P40313	chymotrypsin like	Enzyme	76	0.599	0.846	1.0976e-09	0.03		1	3	0	1997	2019
Alzheimer's Disease	C0002395	CTSS	1520	P25774	cathepsin S	Enzyme	131	0.539	0.731	0.34178	0.03		1	3	0	1995	2018
Alzheimer's Disease	C0002395	ADRB1	153	P08588	adrenoceptor beta 1	G-protein coupled receptor	130	0.555	0.769	2.8786e-06	0.03		1	3	0	2004	2017
Alzheimer's Disease	C0002395	CYBB	1536	P04839	cytochrome b-245 beta chain	Ion channel	343	0.452	0.885	0.99904	0.03		1	3	0	2006	2017
Alzheimer's Disease	C0002395	CYP17A1	1586	P05093	cytochrome P450 family 17 subfamily A member 1		326	0.462	0.769	0.00026255	0.03		1	3	2	2012	2016
Alzheimer's Disease	C0002395	SARDH	1757	Q9UL12	sarcosine dehydrogenase	Enzyme	166	0.523	0.846	5.2689e-16	0.03		1	3	0	2017	2018
Alzheimer's Disease	C0002395	DMRT1	1761	Q9Y5R6	doublesex and mab-3 related transcription factor 1		101	0.559	0.654	0.7387	0.03		1	3	0	2015	2018
Alzheimer's Disease	C0002395	DNM2	1785	P50570	dynamin 2	Enzyme modulator	178	0.542	0.769	0.99998	0.03		1	3	0	2008	2014
Alzheimer's Disease	C0002395	DNMT3B	1789	Q9UBC3	DNA methyltransferase 3 beta		315	0.453	0.846	0.19964	0.03		1	3	0	2014	2018
Alzheimer's Disease	C0002395	DRD3	1814	P35462	dopamine receptor D3	G-protein coupled receptor	199	0.529	0.692	0.0023694	0.03		1	3	0	1998	2007
Alzheimer's Disease	C0002395	TSC22D3	1831	Q99576	TSC22 domain family member 3		64	0.619	0.654	0.4339	0.03		1	3	0	2017	2018
Alzheimer's Disease	C0002395	EDNRA	1909	P25101	endothelin receptor type A	G-protein coupled receptor	427	0.426	0.885	0.99158	0.03		1	3	0	2011	2017
Alzheimer's Disease	C0002395	EGF	1950	P01133	epidermal growth factor		774	0.357	0.923	8.5294e-17	0.03		1	3	0	2015	2016
Alzheimer's Disease	C0002395	DCP1B	196513	Q8IZD4	decapping mRNA 1B	Transcription factor	14	0.792	0.269	1.6028e-10	0.03		0.667	3	0	2002	2005
Alzheimer's Disease	C0002395	ENPEP	2028	Q07075	glutamyl aminopeptidase	Enzyme	117	0.564	0.731	1.3878e-28	0.03		1	3	0	1997	2017
Alzheimer's Disease	C0002395	ERBB4	2066	Q15303	erb-b2 receptor tyrosine kinase 4	Kinase	317	0.455	0.846	0.99912	0.03		1	3	0	2002	2017
Alzheimer's Disease	C0002395	AKT2	208	P31751	AKT serine/threonine kinase 2	Kinase	264	0.474	0.769	0.64432	0.03		1	3	0	2017	2019
Alzheimer's Disease	C0002395	F2RL1	2150	P55085	F2R like trypsin receptor 1	G-protein coupled receptor	256	0.48	0.769	0.00014843	0.03		1	3	0	2007	2019
Alzheimer's Disease	C0002395	F12	2161	P00748	coagulation factor XII	Enzyme	87	0.612	0.577	8.2526e-08	0.03		1	3	0	2017	2019
Alzheimer's Disease	C0002395	FAAH	2166	O00519	fatty acid amide hydrolase		177	0.545	0.692	4.4449e-11	0.03		1	3	0	2003	2018
Alzheimer's Disease	C0002395	FABP3	2170	P05413	fatty acid binding protein 3		95	0.585	0.692	0.44326	0.03		1	3	0	2003	2018
Alzheimer's Disease	C0002395	FAT1	2195	Q14517	FAT atypical cadherin 1		178	0.508	0.808	1.1969e-12	0.03		1	3	0	2011	2019
Alzheimer's Disease	C0002395	FCGR3A	2214	P08637	Fc fragment of IgG receptor IIIa	Cell adhesion	352	0.432	0.962	3.6955e-06	0.03		1	3	0	2015	2018
Alzheimer's Disease	C0002395	FCGR3B	2215	O75015	Fc fragment of IgG receptor IIIb	Cell adhesion	291	0.452	0.962	3.0294e-07	0.03		1	3	0	2015	2018
Alzheimer's Disease	C0002395	FDPS	2224	P14324	farnesyl diphosphate synthase	Enzyme	83	0.599	0.769	0.0056199	0.03		1	3	0	2007	2014
Alzheimer's Disease	C0002395	FGFR3	2261	P22607	fibroblast growth factor receptor 3	Kinase	654	0.391	0.846	1.6432e-05	0.03		1	3	0	2008	2019
Alzheimer's Disease	C0002395	LMTK2	22853	Q8IWU2	lemur tyrosine kinase 2	Kinase	23	0.729	0.462	0.99978	0.03		1	3	0	2018	2019
Alzheimer's Disease	C0002395	NLGN1	22871	Q8N2Q7	neuroligin 1		32	0.705	0.385	0.85276	0.03		1	3	0	2015	2019
Alzheimer's Disease	C0002395	SBNO2	22904	Q9Y2G9	strawberry notch homolog 2	Enzyme	41	0.663	0.538	0.0070655	0.03		1	3	0	2011	2019
Alzheimer's Disease	C0002395	SHANK2	22941	Q9UPX8	SH3 and multiple ankyrin repeat domains 2		49	0.663	0.385	8.4299e-07	0.03		1	3	0	2014	2018
Alzheimer's Disease	C0002395	PAXIP1	22976	Q6ZW49	PAX interacting protein 1		15	0.769	0.269	1	0.03		1	3	0	2005	2019
Alzheimer's Disease	C0002395	SPEN	23013	Q96T58	spen family transcriptional repressor		49	0.644	0.654	1	0.03		1	3	0	2008	2013
Alzheimer's Disease	C0002395	NCOA6	23054	Q14686	nuclear receptor coactivator 6	Nucleic acid binding	64	0.647	0.731	0.99913	0.03		1	3	0	1991	2001
Alzheimer's Disease	C0002395	FLNA	2316	P21333	filamin A		571	0.419	0.846	1	0.03		0.667	3	0	1986	2017
Alzheimer's Disease	C0002395	DNMBP	23268	Q6XZF7	dynamin binding protein		13	0.743	0.423	5.7164e-17	0.03		0.667	3	2	2006	2015
Alzheimer's Disease	C0002395	NPTXR	23467	O95502	neuronal pentraxin receptor		17	0.751	0.423	0.71597	0.03		0.667	3	0	2015	2019
Alzheimer's Disease	C0002395	PRND	23627	Q9UKY0	prion like protein doppel		27	0.751	0.192	0.012539	0.03		1	3	0	2002	2012
Alzheimer's Disease	C0002395	PPP1R15A	23645	O75807	protein phosphatase 1 regulatory subunit 15A		65	0.608	0.692	2.206e-12	0.03		1	3	0	2015	2017
Alzheimer's Disease	C0002395	CIZ1	25792	Q9ULV3	CDKN1A interacting zinc finger protein 1		80	0.617	0.5	0.063172	0.03		0.333	3	0	2008	2018
Alzheimer's Disease	C0002395	TPSG1	25823	Q9NRR2	tryptase gamma 1	Enzyme	53	0.638	0.5	7.5883e-15	0.03		1	3	0	2017	2019
Alzheimer's Disease	C0002395	GGA1	26088	Q9UJY5	golgi associated, gamma adaptin ear containing, ARF binding protein 1		2	0.931	0.154	0.99992	0.03		0.667	3	0	2006	2014
Alzheimer's Disease	C0002395	GAS6	2621	Q14393	growth arrest specific 6	Extracellular structure	190	0.5	0.769	0.034477	0.03		1	3	0	2017	2019
Alzheimer's Disease	C0002395	GC	2638	P02774	GC vitamin D binding protein	Transporter	219	0.489	0.885	2.7301e-11	0.03		0.667	3	0	2018	2020
Alzheimer's Disease	C0002395	AATF	26574	Q9NY61	apoptosis antagonizing transcription factor	Transcription factor	44	0.641	0.731	2.5958e-12	0.03		1	3	0	2018	2019
Alzheimer's Disease	C0002395	GLB1	2720	P16278	galactosidase beta 1	Enzyme	385	0.448	0.808	7.9215e-10	0.03		1	3	0	2014	2020
Alzheimer's Disease	C0002395	RBMS3	27303	Q6XE24	RNA binding motif single stranded interacting protein 3		116	0.553	0.692	0.2128	0.03		1	3	0	2018	2019
Alzheimer's Disease	C0002395	GLO1	2739	Q04760	glyoxalase I		137	0.537	0.769	9.6718e-07	0.03		1	3	1	1984	2008
Alzheimer's Disease	C0002395	ANGPT1	284	Q15389	angiopoietin 1	Signaling	340	0.446	0.808	0.95208	0.03		1	3	0	2016	2019
Alzheimer's Disease	C0002395	CISD3	284106	P0C7P0	CDGSH iron sulfur domain 3		24	0.711	0.577	0.019823	0.03		1	3	0	2008	2013
Alzheimer's Disease	C0002395	ANGPT2	285	O15123	angiopoietin 2	Signaling	457	0.41	0.846	0.83208	0.03		1	3	0	2006	2017
Alzheimer's Disease	C0002395	GPR42	2866	O15529	G protein-coupled receptor 42 (gene/pseudogene)	G-protein coupled receptor	255	0.475	0.846	0.050905	0.03		1	3	0	2011	2017
Alzheimer's Disease	C0002395	GPX1	2876	P07203	glutathione peroxidase 1	Enzyme	290	0.458	0.923	3.8518e-05	0.03		1	3	0	2010	2018
Alzheimer's Disease	C0002395	GRB2	2885	P62993	growth factor receptor bound protein 2		122	0.546	0.769	0.93934	0.03		1	3	0	2002	2017
Alzheimer's Disease	C0002395	GRIN1	2902	Q05586	glutamate ionotropic receptor NMDA type subunit 1	Ion channel	150	0.561	0.692	0.97629	0.03		1	3	0	2000	2017
Alzheimer's Disease	C0002395	PYCARD	29108	Q9ULZ3	PYD and CARD domain containing	Enzyme	294	0.457	0.808	0.00019768	0.03		1	3	0	2014	2017
Alzheimer's Disease	C0002395	CD274	29126	Q9NZQ7	CD274 molecule	Receptor	1011	0.324	0.923	0.01916	0.03		1	3	0	2017	2019
Alzheimer's Disease	C0002395	CXCL1	2919	P09341	C-X-C motif chemokine ligand 1	Signaling	315	0.449	0.923	0.11845	0.03		0.667	3	0	2005	2019
Alzheimer's Disease	C0002395	GSTM3	2947	P21266	glutathione S-transferase mu 3		111	0.552	0.808	4.3638e-07	0.03		1	3	2	2009	2013
Alzheimer's Disease	C0002395	SLC40A1	30061	Q9NP59	solute carrier family 40 member 1	Transporter	101	0.57	0.731	0.98835	0.03		1	3	0	2015	2018
Alzheimer's Disease	C0002395	ANXA5	308	P08758	annexin A5		283	0.458	0.769	3.7978e-15	0.03		1	3	0	2010	2019
Alzheimer's Disease	C0002395	HK1	3098	P19367	hexokinase 1	Kinase	161	0.542	0.731	0.91459	0.03		1	3	0	2011	2019
Alzheimer's Disease	C0002395	HMGCS2	3158	P54868	3-hydroxy-3-methylglutaryl-CoA synthase 2		52	0.666	0.577	4.3354e-14	0.03		1	3	0	2007	2017
Alzheimer's Disease	C0002395	APBA2	321	Q99767	amyloid beta precursor protein binding family A member 2	Transporter	31	0.7	0.385	0.74272	0.03		1	3	0	1999	2019
Alzheimer's Disease	C0002395	HPS1	3257	Q92902	HPS1 biogenesis of lysosomal organelles complex 3 subunit 1		64	0.636	0.692	1.3245e-07	0.03		1	3	4	2005	2017
Alzheimer's Disease	C0002395	APEX1	328	P27695	apurinic/apyrimidinic endodeoxyribonuclease 1		305	0.458	0.846	1.9191e-07	0.03		1	3	1	2008	2017
Alzheimer's Disease	C0002395	HTC2	3342		hypertrichosis 2 (generalized, congenital)		511	0.392	0.808		0.03		1	3	0	2018	2019
Alzheimer's Disease	C0002395	HTR2C	3358	P28335	5-hydroxytryptamine receptor 2C	G-protein coupled receptor	140	0.555	0.692	0.037023	0.03		1	3	1	1998	2003
Alzheimer's Disease	C0002395	GOLGA6A	342096	Q9NYA3	golgin A6 family member A		90	0.592	0.654	1.61e-05	0.03		1	3	0	2017	2019
Alzheimer's Disease	C0002395	IGFBP7	3490	Q16270	insulin like growth factor binding protein 7		241	0.476	0.769	0.0012873	0.03		1	3	0	2014	2019
Alzheimer's Disease	C0002395	INPPL1	3636	O15357	inositol polyphosphate phosphatase like 1		133	0.59	0.769	0.0023313	0.03		1	3	0	2014	2019
Alzheimer's Disease	C0002395	ITPR1	3708	Q14643	inositol 1,4,5-trisphosphate receptor type 1	Ion channel	185	0.534	0.846	1	0.03		1	3	0	2000	2019
Alzheimer's Disease	C0002395	JUN	3725	P05412	Jun proto-oncogene, AP-1 transcription factor subunit	Transcription factor	344	0.442	0.885	0.05962	0.03		1	3	0	2005	2019
Alzheimer's Disease	C0002395	MALAT1	378938		metastasis associated lung adenocarcinoma transcript 1		336	0.435	0.846		0.03		1	3	0	2018	2019
Alzheimer's Disease	C0002395	L1CAM	3897	P32004	L1 cell adhesion molecule		289	0.475	0.769	1	0.03		1	3	0	2019	2019
Alzheimer's Disease	C0002395	LAMP2	3920	P13473	lysosomal associated membrane protein 2	Transporter	134	0.552	0.731	0.26698	0.03		0.667	3	0	2011	2018
Alzheimer's Disease	C0002395	LHCGR	3973	P22888	luteinizing hormone/choriogonadotropin receptor	G-protein coupled receptor	151	0.528	0.692	5.2988e-08	0.03		1	3	0	2003	2010
Alzheimer's Disease	C0002395	LIF	3976	P15018	LIF interleukin 6 family cytokine	Signaling	236	0.483	0.769	0.5242	0.03		1	3	0	2002	2019
Alzheimer's Disease	C0002395	LMNA	4000	P02545	lamin A/C		824	0.384	0.885	0.9994	0.03		1	3	0	2016	2019
Alzheimer's Disease	C0002395	LMNB1	4001	P20700	lamin B1		128	0.564	0.731	0.55481	0.03		1	3	0	2012	2020
Alzheimer's Disease	C0002395	CHCHD10	400916	Q8WYQ3	coiled-coil-helix-coiled-coil-helix domain containing 10		112	0.623	0.462	5.3661e-06	0.03		1	3	0	2017	2020
Alzheimer's Disease	C0002395	LOX	4015	P28300	lysyl oxidase		328	0.447	0.846	0.98769	0.03		1	3	0	2005	2019
Alzheimer's Disease	C0002395	LYZ	4069	P61626	lysozyme		178	0.526	0.846	3.4114e-06	0.03		1	3	0	2004	2016
Alzheimer's Disease	C0002395	MIR181C	406957		microRNA 181c		103	0.555	0.769		0.03		1	3	0	2014	2019
Alzheimer's Disease	C0002395	MIR188	406964		microRNA 188		61	0.612	0.808		0.03		1	3	0	2014	2019
Alzheimer's Disease	C0002395	MIR200A	406983		microRNA 200a		156	0.519	0.808		0.03		1	3	0	2017	2019
Alzheimer's Disease	C0002395	MIR200B	406984		microRNA 200b		180	0.5	0.769		0.03		1	3	0	2014	2019
Alzheimer's Disease	C0002395	MIR26B	407017		microRNA 26b		128	0.529	0.808		0.03		1	3	0	2013	2016
Alzheimer's Disease	C0002395	ARRB2	409	P32121	arrestin beta 2	Enzyme modulator	119	0.561	0.769	0.50658	0.03		1	3	0	2013	2017
Alzheimer's Disease	C0002395	STS	412	P08842	steroid sulfatase	Enzyme	382	0.431	0.846	0.80886	0.03		1	3	0	2014	2017
Alzheimer's Disease	C0002395	MBP	4155	P02686	myelin basic protein		184	0.51	0.885	0.28446	0.03		1	3	0	2009	2014
Alzheimer's Disease	C0002395	MECP2	4204	P51608	methyl-CpG binding protein 2	Epigenetic regulator	664	0.414	0.846	0.89382	0.03		1	3	0	2016	2019
Alzheimer's Disease	C0002395	MEOX2	4223	P50222	mesenchyme homeobox 2	Transcription factor	29	0.686	0.5	0.91495	0.03		1	3	0	2005	2019
Alzheimer's Disease	C0002395	MYD88	4615	Q99836	MYD88 innate immune signal transduction adaptor	Enzyme modulator	480	0.414	0.923	0.12443	0.03		1	3	0	2012	2019
Alzheimer's Disease	C0002395	NEFM	4741	P07197	neurofilament medium		39	0.674	0.577	0.017983	0.03		1	3	0	1994	2003
Alzheimer's Disease	C0002395	NEUROD1	4760	Q13562	neuronal differentiation 1	Enzyme	135	0.543	0.808	0.77109	0.03		1	3	0	2017	2019
Alzheimer's Disease	C0002395	ACO1	48	P21399	aconitase 1	Enzyme	53	0.628	0.577	3.8322e-18	0.03		1	3	0	2010	2019
Alzheimer's Disease	C0002395	NPPA	4878	P01160	natriuretic peptide A		217	0.505	0.769	0.00054522	0.03		1	3	0	1993	2016
Alzheimer's Disease	C0002395	NPTX1	4884	Q15818	neuronal pentraxin 1		26	0.691	0.385	0.62501	0.03		1	3	0	2017	2018
Alzheimer's Disease	C0002395	NTS	4922	P30990	neurotensin		184	0.517	0.769	3.8527e-05	0.03		1	3	0	2010	2018
Alzheimer's Disease	C0002395	OPRD1	4985	P41143	opioid receptor delta 1	G-protein coupled receptor	92	0.604	0.731	0.0033233	0.03		1	3	2	2017	2018
Alzheimer's Disease	C0002395	OPRK1	4986	P41145	opioid receptor kappa 1	G-protein coupled receptor	156	0.555	0.615	4.0625e-05	0.03		1	3	0	2015	2019
Alzheimer's Disease	C0002395	ORM1	5004	P02763	orosomucoid 1		67	0.608	0.731	1.1456e-05	0.03		1	3	0	2017	2017
Alzheimer's Disease	C0002395	P2RY1	5028	P47900	purinergic receptor P2Y1	G-protein coupled receptor	126	0.551	0.769	0.51522	0.03		1	3	0	2014	2018
Alzheimer's Disease	C0002395	PCK1	5105	P35558	phosphoenolpyruvate carboxykinase 1	Kinase	73	0.608	0.538	8.7476e-15	0.03		1	3	1	2007	2010
Alzheimer's Disease	C0002395	PCNA	5111	P12004	proliferating cell nuclear antigen	Nucleic acid binding	581	0.382	0.846	0.97606	0.03		1	3	0	2001	2016
Alzheimer's Disease	C0002395	CHCHD2	51142	Q9Y6H1	coiled-coil-helix-coiled-coil-helix domain containing 2		57	0.638	0.538	1.7328e-07	0.03		0.667	3	2	2018	2019
Alzheimer's Disease	C0002395	SDF4	51150	Q9BRK5	stromal cell derived factor 4	Calcium-binding protein	74	0.595	0.654	0.0091042	0.03		1	3	0	2008	2018
Alzheimer's Disease	C0002395	GOLM1	51280	Q8NBJ4	golgi membrane protein 1		100	0.56	0.692	9.6171e-09	0.03		0.667	3	1	2009	2012
Alzheimer's Disease	C0002395	PER1	5187	O15534	period circadian regulator 1	Transcription factor	111	0.556	0.731	0.00029308	0.03		1	3	0	2010	2018
Alzheimer's Disease	C0002395	PLD2	5338	O14939	phospholipase D2		75	0.617	0.654	4.1429e-27	0.03		1	3	0	2010	2016
Alzheimer's Disease	C0002395	PLXNA2	5362	O75051	plexin A2		307	0.447	0.808	1.0768e-06	0.03		1	3	0	2018	2019
Alzheimer's Disease	C0002395	DDIT4	54541	Q9NX09	DNA damage inducible transcript 4		92	0.576	0.769	0.00068309	0.03		1	3	0	2003	2016
Alzheimer's Disease	C0002395	PPARD	5467	Q03181	peroxisome proliferator activated receptor delta	Nuclear receptor	197	0.513	0.846	0.99497	0.03		0.667	3	3	2006	2019
Alzheimer's Disease	C0002395	AVP	551	P01185	arginine vasopressin	Signaling	454	0.437	0.846	0.074413	0.03		1	3	0	2009	2020
Alzheimer's Disease	C0002395	SBNO1	55206	A3KN83	strawberry notch homolog 1	Enzyme	39	0.686	0.5	1	0.03		1	3	0	2011	2019
Alzheimer's Disease	C0002395	RCBTB1	55213	Q8NDN9	RCC1 and BTB domain containing protein 1	Enzyme modulator	112	0.572	0.692	1.5605e-06	0.03		1	3	0	2017	2019
Alzheimer's Disease	C0002395	PPP3R1	5534	P63098	protein phosphatase 3 regulatory subunit B, alpha		33	0.682	0.538	0.41481	0.03		1	3	1	2014	2018
Alzheimer's Disease	C0002395	PAG1	55824	Q9NWQ8	phosphoprotein membrane anchor with glycosphingolipid microdomains 1		174	0.505	0.808	0.017764	0.03		1	3	0	2010	2015
Alzheimer's Disease	C0002395	MAP2K1	5604	Q02750	mitogen-activated protein kinase kinase 1	Kinase	389	0.439	0.846	0.89669	0.03		1	3	0	2002	2011
Alzheimer's Disease	C0002395	MAP2K2	5605	P36507	mitogen-activated protein kinase kinase 2	Kinase	177	0.534	0.731	0.96673	0.03		1	3	0	2002	2017
Alzheimer's Disease	C0002395	PRL	5617	P01236	prolactin	Signaling	506	0.406	0.885	2.9015e-07	0.03		1	3	0	2000	2018
Alzheimer's Disease	C0002395	CTNNBL1	56259	Q8WYA6	catenin beta like 1		68	0.621	0.731	0.0097107	0.03		1	3	0	2007	2019
Alzheimer's Disease	C0002395	PROS1	5627	P07225	protein S		283	0.467	0.846	0.00047089	0.03		1	3	0	1991	2019
Alzheimer's Disease	C0002395	RETN	56729	Q9HD89	resistin		302	0.454	0.808	0.036545	0.03		1	3	0	2017	2019
Alzheimer's Disease	C0002395	PNO1	56902	Q9NRX1	partner of NOB1 homolog		99	0.564	0.615	0.22652	0.03		1	3	0	2018	2019
Alzheimer's Disease	C0002395	PCBP4	57060	P57723	poly(rC) binding protein 4	Enzyme	147	0.523	0.808	0.0023713	0.03		1	3	0	2010	2015
Alzheimer's Disease	C0002395	BACH1	571	O14867	BTB domain and CNC homolog 1		86	0.585	0.731	0.57072	0.03		1	3	0	2003	2018
Alzheimer's Disease	C0002395	BAG1	573	Q99933	BAG cochaperone 1		128	0.538	0.769	6.5264e-06	0.03		1	3	0	2007	2018
Alzheimer's Disease	C0002395	PTGDS	5730	P41222	prostaglandin D2 synthase	Enzyme	195	0.503	0.846	0.0050922	0.03		1	3	0	2005	2008
Alzheimer's Disease	C0002395	CFAP97	57587	Q9P2B7	cilia and flagella associated protein 97		43	0.638	0.769	0.00010469	0.03		1	3	0	2017	2018
Alzheimer's Disease	C0002395	ACE2	59272	Q9BYF1	angiotensin I converting enzyme 2	Enzyme	253	0.477	0.769	0.99769	0.03		1	3	0	2016	2019
Alzheimer's Disease	C0002395	NPS	594857	P0C0P6	neuropeptide S		85	0.619	0.615	0.00014091	0.03		1	3	0	2014	2019
Alzheimer's Disease	C0002395	RBP4	5950	P02753	retinol binding protein 4	Transporter	217	0.493	0.808	0.51951	0.03		0.667	3	0	2011	2019
Alzheimer's Disease	C0002395	OPN1LW	5956	P04000	opsin 1, long wave sensitive	G-protein coupled receptor	197	0.497	0.808	0.97535	0.03		1	3	0	2010	2015
Alzheimer's Disease	C0002395	RELA	5970	Q04206	RELA proto-oncogene, NF-kB subunit	Transcription factor	483	0.406	0.885	0.99948	0.03		1	3	0	2005	2017
Alzheimer's Disease	C0002395	RGS2	5997	P41220	regulator of G protein signaling 2	Enzyme modulator	109	0.561	0.769	5.6973e-06	0.03		1	3	0	2013	2017
Alzheimer's Disease	C0002395	RGS4	5999	P49798	regulator of G protein signaling 4	Enzyme modulator	64	0.621	0.577	5.1409e-08	0.03		1	3	0	2003	2019
Alzheimer's Disease	C0002395	ROCK1	6093	Q13464	Rho associated coiled-coil containing protein kinase 1	Kinase	157	0.513	0.731	1	0.03		1	3	0	2006	2019
Alzheimer's Disease	C0002395	CTXN3	613212	Q4LDR2	cortexin 3		3	0.931	0.077	0.13992	0.03		1	3	0	2013	2019
Alzheimer's Disease	C0002395	RPS6	6194	P62753	ribosomal protein S6	Nucleic acid binding	117	0.547	0.692	0.9759	0.03		1	3	0	2003	2019
Alzheimer's Disease	C0002395	RPS6KB1	6198	P23443	ribosomal protein S6 kinase B1	Kinase	169	0.511	0.731	0.97285	0.03		1	3	0	2005	2015
Alzheimer's Disease	C0002395	RXRA	6256	P19793	retinoid X receptor alpha	Nuclear receptor	132	0.543	0.769	0.99852	0.03		1	3	3	2009	2019
Alzheimer's Disease	C0002395	RYR2	6262	Q92736	ryanodine receptor 2	Ion channel	160	0.539	0.615	0.99999	0.03		1	3	0	2012	2018
Alzheimer's Disease	C0002395	RYR3	6263	Q15413	ryanodine receptor 3	Ion channel	40	0.666	0.462	0.70566	0.03		1	3	2	2010	2018
Alzheimer's Disease	C0002395	SAA1	6288	P0DJI8	serum amyloid A1	Transporter	188	0.513	0.808	0.01493	0.03		1	3	0	2017	2019
Alzheimer's Disease	C0002395	ATXN2	6311	Q99700	ataxin 2	Nucleic acid binding	341	0.482	0.808	0.85289	0.03		1	3	0	2015	2020
Alzheimer's Disease	C0002395	SCD	6319	O00767	stearoyl-CoA desaturase		225	0.49	0.808	0.96968	0.03		1	3	0	2003	2016
Alzheimer's Disease	C0002395	SRL	6345	Q86TD4	sarcalumenin	Enzyme modulator	77	0.597	0.731	8.0004e-08	0.03		1	3	0	2017	2018
Alzheimer's Disease	C0002395	CCL3	6348	P10147	C-C motif chemokine ligand 3	Signaling	282	0.46	0.885	0.34981	0.03		1	3	0	2007	2016
Alzheimer's Disease	C0002395	SFPQ	6421	P23246	splicing factor proline and glutamine rich	Nucleic acid binding	75	0.593	0.654	0.99992	0.03		1	3	0	2012	2019
Alzheimer's Disease	C0002395	SGCA	6442	Q16586	sarcoglycan alpha	Calcium-binding protein	111	0.592	0.654	0.0027124	0.03		1	3	0	2012	2019
Alzheimer's Disease	C0002395	SHBG	6462	P04278	sex hormone binding globulin		368	0.438	0.808	1.2538e-06	0.03		1	3	0	2004	2020
Alzheimer's Disease	C0002395	GORASP1	64689	Q9BQQ3	golgi reassembly stacking protein 1		369	0.428	0.846	0.019543	0.03		1	3	0	2005	2017
Alzheimer's Disease	C0002395	SKIL	6498	P12757	SKI like proto-oncogene		58	0.621	0.538	0.98512	0.03		1	3	0	2011	2019
Alzheimer's Disease	C0002395	SLC6A2	6530	P23975	solute carrier family 6 member 2	Transporter	238	0.49	0.846	0.081524	0.03		1	3	0	2000	2011
Alzheimer's Disease	C0002395	OCM	654231	P0CE72	oncomodulin		24	0.751	0.423	1.0885e-08	0.03		1	3	0	2016	2019
Alzheimer's Disease	C0002395	HNRNPA1P10	664709		heterogeneous nuclear ribonucleoprotein A1 pseudogene 10		53	0.631	0.654		0.03		1	3	0	2011	2015
Alzheimer's Disease	C0002395	SPP1	6696	P10451	secreted phosphoprotein 1		824	0.353	0.885	2.146e-06	0.03		1	3	0	2018	2019
Alzheimer's Disease	C0002395	BRS3	680	P32247	bombesin receptor subtype 3	G-protein coupled receptor	261	0.474	0.846	0.94849	0.03		1	3	0	2011	2017
Alzheimer's Disease	C0002395	TAC1	6863	P20366	tachykinin precursor 1		478	0.424	0.923	0.74608	0.03		1	3	0	2018	2018
Alzheimer's Disease	C0002395	TAP2	6891	Q03519	transporter 2, ATP binding cassette subfamily B member	Transporter	155	0.517	0.808	6.8911e-11	0.03		1	3	1	2003	2008
Alzheimer's Disease	C0002395	TAT	6898	P17735	tyrosine aminotransferase		230	0.492	0.846	0.0068998	0.03		1	3	0	2012	2016
Alzheimer's Disease	C0002395	CNTN2	6900	Q02246	contactin 2	Receptor	99	0.581	0.692	0.0021095	0.03		1	3	0	2017	2018
Alzheimer's Disease	C0002395	TERT	7015	O14746	telomerase reverse transcriptase	Enzyme	703	0.374	0.846	0.99046	0.03		1	3	0	2015	2017
Alzheimer's Disease	C0002395	TGFBR2	7048	P37173	transforming growth factor beta receptor 2	Kinase	502	0.413	0.846	0.12535	0.03		1	3	0	2006	2017
Alzheimer's Disease	C0002395	TIMP2	7077	P16035	TIMP metallopeptidase inhibitor 2	Enzyme modulator	404	0.425	0.846	0.78893	0.03		1	3	0	2003	2018
Alzheimer's Disease	C0002395	TLE1	7088	Q04724	TLE family member 1, transcriptional corepressor	Transcription factor	106	0.56	0.654	0.99922	0.03		1	3	0	2012	2018
Alzheimer's Disease	C0002395	TM7SF2	7108	O76062	transmembrane 7 superfamily member 2	Enzyme	217	0.486	0.808	1.366e-07	0.03		1	3	0	2016	2019
Alzheimer's Disease	C0002395	TP73	7161	O15350	tumor protein p73	Transcription factor	300	0.449	0.808	0.99696	0.03		0.667	3	1	2004	2013
Alzheimer's Disease	C0002395	TPH1	7166	P17752	tryptophan hydroxylase 1		127	0.553	0.731	3.1872e-07	0.03		1	3	1	2001	2013
Alzheimer's Disease	C0002395	TPT1	7178	P13693	tumor protein, translationally-controlled 1	Cellular structure	143	0.528	0.731	0.80548	0.03		1	3	0	2003	2012
Alzheimer's Disease	C0002395	TSC2	7249	P49815	TSC complex subunit 2	Enzyme modulator	410	0.439	0.808	1	0.03		1	3	0	2005	2013
Alzheimer's Disease	C0002395	CCR2	729230	P41597	C-C motif chemokine receptor 2		436	0.418	0.846	0.023412	0.03		1	3	1	2004	2018
Alzheimer's Disease	C0002395	TXN	7295	P10599	thioredoxin		338	0.447	0.885	0.20119	0.03		1	3	0	2018	2019
Alzheimer's Disease	C0002395	UBE2I	7329	P63279	ubiquitin conjugating enzyme E2 I		131	0.544	0.769	0.96496	0.03		1	3	1	2008	2017
Alzheimer's Disease	C0002395	BEST1	7439	O76090	bestrophin 1	Ion channel	292	0.465	0.885	1.8214e-12	0.03		0.667	3	0	2016	2017
Alzheimer's Disease	C0002395	TRPV1	7442	Q8NER1	transient receptor potential cation channel subfamily V member 1	Ion channel	404	0.446	0.885	1.0103e-16	0.03		1	3	0	2017	2020
Alzheimer's Disease	C0002395	XK	7504	P51811	X-linked Kx blood group		104	0.575	0.654	0.95373	0.03		1	3	0	1993	2000
Alzheimer's Disease	C0002395	YY1	7528	P25490	YY1 transcription factor	Transcription factor	245	0.481	0.808	0.9938	0.03		1	3	0	2006	2011
Alzheimer's Disease	C0002395	CAD	790	P27708	carbamoyl-phosphate synthetase 2, aspartate transcarbamylase, and dihydroorotase	Enzyme	249	0.482	0.846	0.99993	0.03		1	3	0	2004	2017
Alzheimer's Disease	C0002395	EFHD2	79180	Q96C19	EF-hand domain family member D2	Calcium-binding protein	29	0.729	0.577	0.0090981	0.03		1	3	0	2013	2018
Alzheimer's Disease	C0002395	CALCA	796	P01258;P06881	calcitonin related polypeptide alpha	Signaling	467	0.416	0.923	0.015562	0.03		1	3	0	2017	2019
Alzheimer's Disease	C0002395	ECHDC3	79746	Q96DC8	enoyl-CoA hydratase domain containing 3		3	0.931	0.115	4.7572e-06	0.03		1	3	0	2015	2019
Alzheimer's Disease	C0002395	RIN3	79890	Q8TB24	Ras and Rab interactor 3	Enzyme modulator	8	0.792	0.269	4.2837e-10	0.03		1	3	0	2017	2019
Alzheimer's Disease	C0002395	CALM2	805	P0DP23;P0DP24;P0DP25	calmodulin 2	Calcium-binding protein	252	0.472	0.808	0.92086	0.03		1	3	0	2016	2019
Alzheimer's Disease	C0002395	ANP32A	8125	P39687	acidic nuclear phosphoprotein 32 family member A	Enzyme modulator	47	0.674	0.577	0.98961	0.03		1	3	0	2015	2018
Alzheimer's Disease	C0002395	TAM	8205		Myeloproliferative syndrome, transient (transient abnormal		141	0.528	0.731		0.03		1	3	0	2016	2019
Alzheimer's Disease	C0002395	CAPN2	824	P17655	calpain 2	Enzyme	87	0.59	0.692	3.519e-22	0.03		1	3	0	2001	2018
Alzheimer's Disease	C0002395	CASP2	835	P42575	caspase 2	Enzyme	105	0.565	0.731	0.0015026	0.03		1	3	0	1999	2019
Alzheimer's Disease	C0002395	CASP4	837	P49662	caspase 4	Enzyme	53	0.636	0.654	3.0474e-08	0.03		1	3	0	2004	2010
Alzheimer's Disease	C0002395	PPP1R1B	84152	Q9UD71	protein phosphatase 1 regulatory inhibitor subunit 1B	Enzyme modulator	82	0.617	0.5	0.24098	0.03		1	3	0	2015	2017
Alzheimer's Disease	C0002395	SYVN1	84447	Q86TM6	synoviolin 1		79	0.599	0.731	0.9997	0.03		1	3	0	2010	2014
Alzheimer's Disease	C0002395	MAK16	84549	Q9BXY0	MAK16 homolog		96	0.566	0.615	0.96452	0.03		1	3	0	2018	2019
Alzheimer's Disease	C0002395	TNFSF10	8743	P50591	TNF superfamily member 10	Signaling	445	0.413	0.885	0.13495	0.03		1	3	0	2004	2015
Alzheimer's Disease	C0002395	SPHK1	8877	Q9NYA1	sphingosine kinase 1	Kinase	236	0.48	0.808	3.0327e-07	0.03		1	3	0	2018	2018
Alzheimer's Disease	C0002395	LPAR2	9170	Q9HBW0	lysophosphatidic acid receptor 2	G-protein coupled receptor	285	0.463	0.846	0.036658	0.03		1	3	0	2011	2017
Alzheimer's Disease	C0002395	PPIG	9360	Q13427	peptidylprolyl isomerase G		203	0.497	0.846	0.96292	0.03		1	3	0	2004	2014
Alzheimer's Disease	C0002395	NRXN3	9369	Q9HDB5;Q9Y4C0	neurexin 3		64	0.656	0.615	1	0.03		1	3	1	2018	2019
Alzheimer's Disease	C0002395	MED23	9439	Q9ULK4	mediator complex subunit 23		90	0.612	0.654	3.1015e-08	0.03		1	3	0	2015	2017
Alzheimer's Disease	C0002395	MAPK8IP1	9479	Q9UQF2	mitogen-activated protein kinase 8 interacting protein 1	Signaling	27	0.716	0.462	0.99983	0.03		0.667	3	0	2003	2018
Alzheimer's Disease	C0002395	CD38	952	P28907	CD38 molecule	Enzyme	473	0.407	0.885	2.3129e-06	0.03		1	3	0	2010	2019
Alzheimer's Disease	C0002395	BAG3	9531	O95817	BAG cochaperone 3		223	0.498	0.846	0.61738	0.03		1	3	0	2014	2019
Alzheimer's Disease	C0002395	PTGES	9536	O14684	prostaglandin E synthase		150	0.54	0.769	0.71317	0.03		1	3	0	2013	2017
Alzheimer's Disease	C0002395	APBA3	9546	O96018	amyloid beta precursor protein binding family A member 3	Transporter	9	0.839	0.192	2.0716e-12	0.03		1	3	0	1999	2008
Alzheimer's Disease	C0002395	PRDX6	9588	P30041	peroxiredoxin 6	Enzyme	93	0.572	0.731	4.8237e-05	0.03		1	3	0	2003	2017
Alzheimer's Disease	C0002395	CARTPT	9607	Q16568	CART prepropeptide		115	0.576	0.692	0.093729	0.03		0.667	3	0	2015	2018
Alzheimer's Disease	C0002395	CD69	969	Q07108	CD69 molecule		206	0.488	0.923	0.029691	0.03		1	3	1	2007	2019
Alzheimer's Disease	C0002395	CD74	972	P04233	CD74 molecule	Enzyme modulator	170	0.512	0.808	0.24889	0.03		1	3	0	2015	2019
Alzheimer's Disease	C0002395	SNAP91	9892	O60641	synaptosome associated protein 91	Transporter	53	0.638	0.538	0.99993	0.03		1	3	0	2010	2019
Alzheimer's Disease	C0002395	SV2A	9900	Q7L0J3	synaptic vesicle glycoprotein 2A	Transporter	33	0.722	0.269	0.22782	0.03		0.667	3	0	2016	2019
Alzheimer's Disease	C0002395	CDH1	999	P12830	cadherin 1		508	0.401	0.808	0.14631	0.03		0.667	3	0	2008	2018
Alzheimer's Disease	C0002395	ACOT8	10005	O14734	acyl-CoA thioesterase 8	Enzyme	18	0.769	0.5	5.9662e-06	0.02		1	2	0	2000	2001
Alzheimer's Disease	C0002395	BCL2L11	10018	O43521	BCL2 like 11		173	0.51	0.731	0.88857	0.02		1	2	0	2007	2019
Alzheimer's Disease	C0002395	TMED7-TICAM2	100302736	Q86XR7;Q9Y3B3	TMED7-TICAM2 readthrough		329	0.438	0.769	0.0025936	0.02		1	2	0	2008	2018
Alzheimer's Disease	C0002395	TOM1	10043	O60784	target of myb1 membrane trafficking protein		21	0.711	0.385	1.4544e-11	0.02		1	2	0	2018	2019
Alzheimer's Disease	C0002395	ARMCX5-GPRASP2	100528062	Q96D09	ARMCX5-GPRASP2 readthrough		4	1	0.077		0.02		1	2	0	2004	2011
Alzheimer's Disease	C0002395	NR1H3	10062	Q13133	nuclear receptor subfamily 1 group H member 3	Nuclear receptor	102	0.566	0.692	0.90374	0.02		1	2	1	2012	2013
Alzheimer's Disease	C0002395	LRPPRC	10128	P42704	leucine rich pentatricopeptide repeat containing		220	0.493	0.769	2.3019e-10	0.02		1	2	0	2013	2013
Alzheimer's Disease	C0002395	PDIA6	10130	Q15084	protein disulfide isomerase family A member 6		25	0.7	0.462	0.24911	0.02		1	2	0	2014	2017
Alzheimer's Disease	C0002395	SORBS3	10174	O60504	sorbin and SH3 domain containing 3		12	0.792	0.269	8.2277e-12	0.02		1	2	0	2016	2019
Alzheimer's Disease	C0002395	TRIM13	10206	O60858	tripartite motif containing 13		275	0.462	0.846	0.6366	0.02		1	2	0	2006	2007
Alzheimer's Disease	C0002395	FLOT1	10211	O75955	flotillin 1		56	0.623	0.692	1.0422e-08	0.02		0.5	2	0	2003	2007
Alzheimer's Disease	C0002395	KCNMB2	10242	Q9Y691	potassium calcium-activated channel subfamily M regulatory beta subunit 2	Ion channel	21	0.722	0.385	0.5544	0.02		1	2	1	2016	2017
Alzheimer's Disease	C0002395	CDKN1A	1026	P38936	cyclin dependent kinase inhibitor 1A		490	0.403	0.769	0.0018575	0.02		1	2	0	2013	2015
Alzheimer's Disease	C0002395	CDKN1B	1027	P46527	cyclin dependent kinase inhibitor 1B		454	0.409	0.769	0.62376	0.02		1	2	0	2003	2008
Alzheimer's Disease	C0002395	CBSL	102724560	P0DN79;P35520	cystathionine beta-synthase like		129	0.54	0.808		0.02		1	2	0	2004	2010
Alzheimer's Disease	C0002395	TPTEP2-CSNK1E	102800317	P49674	TPTEP2-CSNK1E readthrough		35	0.678	0.5		0.02		1	2	0	2017	2020
Alzheimer's Disease	C0002395	SIRPB1	10326	O00241;Q5TFQ8	signal regulatory protein beta 1	Signaling	10	0.839	0.231	2.3107e-12	0.02		1	2	0	2019	2019
Alzheimer's Disease	C0002395	CDR1-AS	103611090		CDR1 antisense RNA		51	0.623	0.654		0.02		1	2	0	2017	2019
Alzheimer's Disease	C0002395	KLF2	10365	Q9Y5W3	Kruppel like factor 2	Nucleic acid binding	132	0.542	0.692	0.56044	0.02		1	2	0	2017	2019
Alzheimer's Disease	C0002395	CPQ	10404	Q9Y646	carboxypeptidase Q	Enzyme	87	0.579	0.769	1.3154e-14	0.02		0.5	2	0	1997	2013
Alzheimer's Disease	C0002395	RAPGEF3	10411	O95398	Rap guanine nucleotide exchange factor 3	Enzyme modulator	99	0.593	0.692	7.0737e-23	0.02		0.5	2	0	2013	2016
Alzheimer's Disease	C0002395	LRP1-AS	105751187		LRP1 antisense RNA		18	0.722	0.5		0.02		1	2	0	2017	2018
Alzheimer's Disease	C0002395	CES1	1066	P23141	carboxylesterase 1	Enzyme	80	0.59	0.692	3.3228e-15	0.02		1	2	0	2010	2015
Alzheimer's Disease	C0002395	CTCF	10664	P49711	CCCTC-binding factor	Transcription factor	186	0.504	0.769	0.99994	0.02		1	2	0	2018	2019
Alzheimer's Disease	C0002395	ORI6	107197953		origin of replication ori6		21	0.711	0.5		0.02		1	2	0	2015	2017
Alzheimer's Disease	C0002395	PTGES3	10728	Q15185	prostaglandin E synthase 3	Chaperone	56	0.641	0.731	0.98536	0.02		1	2	0	2008	2012
Alzheimer's Disease	C0002395	CFL2	1073	Q9Y281	cofilin 2		73	0.659	0.5	6.4399e-05	0.02		0.5	2	0	2015	2019
Alzheimer's Disease	C0002395	CGA	1081	P01215	glycoprotein hormones, alpha polypeptide		180	0.508	0.808	0.34518	0.02		1	2	0	2018	2019
Alzheimer's Disease	C0002395	CGB3	1082	P0DN86	chorionic gonadotropin subunit beta 3	Signaling	93	0.57	0.654	0.098257	0.02		1	2	0	2018	2019
Alzheimer's Disease	C0002395	PDE10A	10846	Q9Y233	phosphodiesterase 10A		97	0.619	0.615	0.99986	0.02		1	2	0	2018	2018
Alzheimer's Disease	C0002395	LILRB1	10859	Q8NHL6	leukocyte immunoglobulin like receptor B1	Receptor	168	0.51	0.769	5.6502e-14	0.02		1	2	0	2019	2019
Alzheimer's Disease	C0002395	EHMT2	10919	Q96KQ7	euchromatic histone lysine methyltransferase 2	Epigenetic regulator	86	0.59	0.808	0.00010292	0.02		1	2	0	2019	2019
Alzheimer's Disease	C0002395	STIP1	10963	P31948	stress induced phosphoprotein 1		85	0.578	0.692	0.99987	0.02		1	2	0	2013	2017
Alzheimer's Disease	C0002395	ADAMTS13	11093	Q76LX8	ADAM metallopeptidase with thrombospondin type 1 motif 13	Enzyme	229	0.496	0.769	5.1409e-15	0.02		1	2	0	2018	2019
Alzheimer's Disease	C0002395	CHEK1	1111	O14757	checkpoint kinase 1	Kinase	195	0.492	0.808	3.14e-08	0.02		1	2	0	2010	2013
Alzheimer's Disease	C0002395	CHIT1	1118	Q13231	chitinase 1		142	0.525	0.692	7.1716e-16	0.02		1	2	0	2017	2018
Alzheimer's Disease	C0002395	CHEK2	11200	O96017	checkpoint kinase 2	Kinase	297	0.46	0.808	1.2103e-24	0.02		1	2	0	2010	2013
Alzheimer's Disease	C0002395	CHM	1121	P24386	CHM Rab escort protein	Enzyme	82	0.592	0.654	0.99899	0.02		0.5	2	0	2014	2014
Alzheimer's Disease	C0002395	PADI2	11240	Q9Y2J8	peptidyl arginine deiminase 2		67	0.61	0.615	4.9471e-11	0.02		1	2	0	2009	2017
Alzheimer's Disease	C0002395	HRH3	11255	Q9Y5N1	histamine receptor H3	G-protein coupled receptor	60	0.647	0.462	0.04081	0.02		1	2	0	2009	2019
Alzheimer's Disease	C0002395	PHB2	11331	Q99623	prohibitin 2		107	0.558	0.769	0.0039339	0.02		1	2	0	1988	2017
Alzheimer's Disease	C0002395	MGLL	11343	Q99685	monoglyceride lipase	Enzyme	125	0.564	0.731	0.020016	0.02		1	2	0	2012	2018
Alzheimer's Disease	C0002395	AZIN2	113451	Q96A70	antizyme inhibitor 2	Enzyme	187	0.499	0.808	8.8707e-07	0.02		1	2	0	2010	2017
Alzheimer's Disease	C0002395	CHRNA3	1136	P32297	cholinergic receptor nicotinic alpha 3 subunit	Ion channel	110	0.588	0.692	1.4197e-07	0.02		1	2	0	2001	2002
Alzheimer's Disease	C0002395	DBA2	114086		Diamond-Blackfan anemia 2		74	0.599	0.731		0.02		1	2	0	2014	2019
Alzheimer's Disease	C0002395	GPRASP2	114928	Q96D09	G protein-coupled receptor associated sorting protein 2		13	0.839	0.154	0.98751	0.02		1	2	0	2004	2011
Alzheimer's Disease	C0002395	H3P17	115482694		H3 histone pseudogene 17		41	0.674	0.615		0.02		1	2	0	2008	2012
Alzheimer's Disease	C0002395	H3P40	115482723		H3 histone pseudogene 40		175	0.506	0.846		0.02		1	2	0	1995	2014
Alzheimer's Disease	C0002395	APOA5	116519	Q6Q788	apolipoprotein A5		107	0.587	0.615	5.5765e-10	0.02		1	2	1	2006	2019
Alzheimer's Disease	C0002395	ADD3	120	Q9UEY8	adducin 3	Cellular structure	54	0.641	0.5	0.9988	0.02		1	2	0	2005	2010
Alzheimer's Disease	C0002395	TPH2	121278	Q8IWU9	tryptophan hydroxylase 2		137	0.546	0.654	2.5364e-07	0.02		1	2	0	2013	2019
Alzheimer's Disease	C0002395	CCR3	1232	P51677	C-C motif chemokine receptor 3	G-protein coupled receptor	149	0.527	0.808	0.00012636	0.02		1	2	0	2017	2019
Alzheimer's Disease	C0002395	ADH1B	125	P00325	alcohol dehydrogenase 1B (class I), beta polypeptide	Enzyme	224	0.502	0.846	9.934e-07	0.02		1	2	1	2016	2019
Alzheimer's Disease	C0002395	HSPB6	126393	O14558	heat shock protein family B (small) member 6		34	0.705	0.385	0.088703	0.02		1	2	0	2011	2014
Alzheimer's Disease	C0002395	COL3A1	1281	P02461	collagen type III alpha 1 chain		301	0.477	0.808	1	0.02		1	2	0	2004	2010
Alzheimer's Disease	C0002395	COL17A1	1308	Q9UMD9	collagen type XVII alpha 1 chain		138	0.545	0.769	2.2869e-27	0.02		1	2	0	2017	2019
Alzheimer's Disease	C0002395	AHSA2P	130872	Q719I0	activator of HSP90 ATPase homolog 2, pseudogene		11	0.805	0.346	0.00018	0.02		1	2	0	2017	2017
Alzheimer's Disease	C0002395	CD200R1	131450	Q8TD46	CD200 receptor 1		70	0.623	0.769	4.3137e-09	0.02		1	2	0	2009	2016
Alzheimer's Disease	C0002395	COX10	1352	Q12887	cytochrome c oxidase assembly factor heme A:farnesyltransferase COX10	Enzyme	81	0.623	0.654	0.08405	0.02		1	2	0	2009	2018
Alzheimer's Disease	C0002395	CPE	1363	P16870	carboxypeptidase E		101	0.584	0.692	0.99233	0.02		1	2	0	2013	2016
Alzheimer's Disease	C0002395	SLC32A1	140679	Q9H598	solute carrier family 32 member 1	Transporter	19	0.743	0.577	0.96675	0.02		1	2	0	2015	2017
Alzheimer's Disease	C0002395	CRYZ	1429	Q08257	crystallin zeta		145	0.524	0.731	5.6616e-23	0.02		1	2	0	2006	2008
Alzheimer's Disease	C0002395	SLC2A14	144195	Q8TDB8	solute carrier family 2 member 14	Transporter	8	0.821	0.308	0.041173	0.02		1	2	1	2011	2012
Alzheimer's Disease	C0002395	CSNK1E	1454	P49674	casein kinase 1 epsilon		61	0.619	0.615	0.99926	0.02		1	2	0	2017	2020
Alzheimer's Disease	C0002395	TTBK2	146057	Q6IQ55	tau tubulin kinase 2	Kinase	46	0.682	0.423	0.99875	0.02		1	2	0	2018	2019
Alzheimer's Disease	C0002395	APCDD1	147495	Q8J025	APC down-regulated 1		54	0.644	0.538	0.0073159	0.02		1	2	0	2014	2017
Alzheimer's Disease	C0002395	CTBP1	1487	Q13363	C-terminal binding protein 1	Transcription factor	154	0.559	0.692	0.98442	0.02		1	2	0	2019	2019
Alzheimer's Disease	C0002395	CTF1	1489	Q16619	cardiotrophin 1		60	0.636	0.423	0.041899	0.02		1	2	0	2013	2017
Alzheimer's Disease	C0002395	CTNND2	1501	Q9UQB3	catenin delta 2	Cellular structure	117	0.579	0.731	1	0.02		1	2	0	2000	2012
Alzheimer's Disease	C0002395	CTSG	1511	P08311	cathepsin G	Enzyme	95	0.563	0.731	9.5595e-06	0.02		0.5	2	0	2001	2018
Alzheimer's Disease	C0002395	SGO1	151648	Q5FBB7	shugoshin 1		41	0.674	0.346	2.5902e-12	0.02		1	2	0	2018	2018
Alzheimer's Disease	C0002395	DPPA2	151871	Q7Z7J5	developmental pluripotency associated 2		9	0.839	0.192	4.7882e-09	0.02		1	2	0	1998	2010
Alzheimer's Disease	C0002395	CTSZ	1522	Q9UBR2	cathepsin Z	Enzyme	51	0.647	0.577	2.2587e-16	0.02		1	2	0	2013	2018
Alzheimer's Disease	C0002395	CXADR	1525	P78310	CXADR Ig-like cell adhesion molecule		305	0.454	0.885	0.36867	0.02		1	2	0	2006	2007
Alzheimer's Disease	C0002395	CYP1A2	1544	P05177	cytochrome P450 family 1 subfamily A member 2	Enzyme	218	0.494	0.923	2.4795e-10	0.02		1	2	0	2005	2018
Alzheimer's Disease	C0002395	GADD45A	1647	P24522	growth arrest and DNA damage inducible alpha		151	0.526	0.769	0.044075	0.02		1	2	0	1998	2002
Alzheimer's Disease	C0002395	AEBP1	165	Q8IUX7	AE binding protein 1		69	0.631	0.654	7.3471e-11	0.02		1	2	0	2018	2019
Alzheimer's Disease	C0002395	DEFA1	1667	P59665	defensin alpha 1		57	0.636	0.731		0.02		1	2	0	1986	2016
Alzheimer's Disease	C0002395	PTCRA	171558	Q6ISU1	pre T cell antigen receptor alpha		51	0.656	0.692	0.14449	0.02		1	2	0	2010	2019
Alzheimer's Disease	C0002395	DLG2	1740	Q15700	discs large MAGUK scaffold protein 2	Receptor	44	0.67	0.577	0.70796	0.02		1	2	0	2017	2020
Alzheimer's Disease	C0002395	DLG3	1741	Q92796	discs large MAGUK scaffold protein 3		144	0.544	0.615	0.99999	0.02		1	2	0	2010	2018
Alzheimer's Disease	C0002395	DMD	1756	P11532	dystrophin		484	0.423	0.923	1	0.02		1	2	0	2009	2018
Alzheimer's Disease	C0002395	DNMT1	1786	P26358	DNA methyltransferase 1	Epigenetic regulator	496	0.406	0.885	1	0.02		1	2	0	2014	2014
Alzheimer's Disease	C0002395	DOCK2	1794	Q92608	dedicator of cytokinesis 2		40	0.674	0.462	0.99969	0.02		1	2	0	2009	2017
Alzheimer's Disease	C0002395	ATN1	1822	P54259	atrophin 1		499	0.409	0.885	0.99992	0.02		1	2	0	2015	2019
Alzheimer's Disease	C0002395	DUSP1	1843	P28562	dual specificity phosphatase 1		214	0.491	0.808	0.010151	0.02		1	2	0	2016	2019
Alzheimer's Disease	C0002395	DUSP6	1848	Q16828	dual specificity phosphatase 6		196	0.511	0.846	0.97603	0.02		1	2	0	2014	2019
Alzheimer's Disease	C0002395	E2F1	1869	Q01094	E2F transcription factor 1	Nucleic acid binding	324	0.441	0.846	0.9877	0.02		1	2	0	2001	2002
Alzheimer's Disease	C0002395	AHSG	197	P02765	alpha 2-HS glycoprotein	Enzyme modulator	204	0.506	0.846	3.209e-10	0.02		1	2	0	2005	2019
Alzheimer's Disease	C0002395	MLKL	197259	Q8NB16	mixed lineage kinase domain like pseudokinase	Kinase	93	0.57	0.731	2.0931e-14	0.02		1	2	0	2018	2020
Alzheimer's Disease	C0002395	ELK1	2002	P19419	ETS transcription factor ELK1	Transcription factor	114	0.537	0.692	0.93711	0.02		1	2	0	2018	2019
Alzheimer's Disease	C0002395	ELN	2006	P15502	elastin		545	0.415	0.885	2.1429e-14	0.02		1	2	0	2019	2019
Alzheimer's Disease	C0002395	EP300	2033	Q09472	E1A binding protein p300		345	0.459	0.846	1	0.02		1	2	0	2014	2017
Alzheimer's Disease	C0002395	ERN1	2081	O75460	endoplasmic reticulum to nucleus signaling 1	Kinase	163	0.513	0.808	0.99027	0.02		1	2	0	2017	2018
Alzheimer's Disease	C0002395	ALAS1	211	P13196	5'-aminolevulinate synthase 1	Enzyme	27	0.705	0.462	0.10979	0.02		1	2	0	2009	2019
Alzheimer's Disease	C0002395	F11	2160	P03951	coagulation factor XI	Enzyme	100	0.59	0.692	3.6146e-26	0.02		1	2	0	2010	2019
Alzheimer's Disease	C0002395	FABP5	2171	Q01469	fatty acid binding protein 5		85	0.585	0.731	0.047008	0.02		1	2	0	2018	2018
Alzheimer's Disease	C0002395	BPTF	2186	Q12830	bromodomain PHD finger transcription factor		171	0.56	0.769	1	0.02		1	2	0	1999	2000
Alzheimer's Disease	C0002395	FGF14	2259	Q92915	fibroblast growth factor 14	Signaling	90	0.619	0.692	0.90887	0.02		1	2	0	2015	2017
Alzheimer's Disease	C0002395	FKBP1A	2280	P62942	FKBP prolyl isomerase 1A	Enzyme	49	0.641	0.654	0.81452	0.02		1	2	0	2010	2014
Alzheimer's Disease	C0002395	MMRN1	22915	Q13201	multimerin 1		272	0.465	0.846	2.0714e-25	0.02		1	2	0	2005	2019
Alzheimer's Disease	C0002395	TPX2	22974	Q9ULW0	TPX2 microtubule nucleation factor	Cellular structure	122	0.541	0.692	0.99981	0.02		1	2	0	2017	2019
Alzheimer's Disease	C0002395	SV2C	22987	Q496J9	synaptic vesicle glycoprotein 2C		15	0.821	0.192	2.4354e-05	0.02		1	2	0	2017	2019
Alzheimer's Disease	C0002395	KIF21B	23046	O75037	kinesin family member 21B	Cellular structure	10	0.805	0.192	1.7695e-06	0.02		1	2	0	2014	2017
Alzheimer's Disease	C0002395	NMNAT2	23057	Q9BZQ4	nicotinamide nucleotide adenylyltransferase 2	Enzyme	46	0.67	0.5	0.98853	0.02		1	2	0	2010	2016
Alzheimer's Disease	C0002395	FOXO1	2308	Q12778	forkhead box O1		380	0.433	0.846	0.99725	0.02		1	2	0	2013	2014
Alzheimer's Disease	C0002395	FLG	2312	P20930	filaggrin	Cellular structure	173	0.525	0.846	0.00028793	0.02		1	2	0	2013	2017
Alzheimer's Disease	C0002395	FLT4	2324	P35916	fms related receptor tyrosine kinase 4	Kinase	306	0.457	0.808	1	0.02		1	2	1	2013	2019
Alzheimer's Disease	C0002395	ASTN2	23245	O75129	astrotactin 2		51	0.666	0.462	0.99971	0.02		1	2	0	2015	2019
Alzheimer's Disease	C0002395	MCF2L	23263	O15068	MCF.2 cell line derived transforming sequence like	Signaling	124	0.559	0.769	2.7178e-07	0.02		1	2	0	2018	2020
Alzheimer's Disease	C0002395	SYNE1	23345	Q8NF91	spectrin repeat containing nuclear envelope protein 1		237	0.511	0.846	3.1899e-52	0.02		1	2	0	2014	2017
Alzheimer's Disease	C0002395	FOSB	2354	P53539	FosB proto-oncogene, AP-1 transcription factor subunit	Transcription factor	278	0.463	0.846	0.97553	0.02		1	2	0	2013	2018
Alzheimer's Disease	C0002395	PPIL2	23759	Q13356	peptidylprolyl isomerase like 2	Enzyme	14	0.792	0.308	0.00082347	0.02		0.5	2	0	2008	2009
Alzheimer's Disease	C0002395	ALPP	250	P05187	alkaline phosphatase, placental	Enzyme	209	0.487	0.808	1.8144e-13	0.02		1	2	0	2018	2019
Alzheimer's Disease	C0002395	MSRB3	253827	Q8IXL7	methionine sulfoxide reductase B3		26	0.729	0.308	0.003766	0.02		1	2	0	2017	2019
Alzheimer's Disease	C0002395	TAB3	257397	Q8N5C8	TGF-beta activated kinase 1 (MAP3K7) binding protein 3		37	0.674	0.615	0.61714	0.02		1	2	0	2000	2001
Alzheimer's Disease	C0002395	GCA	25801	P28676	grancalcin		87	0.59	0.731	0.00013787	0.02		1	2	0	2014	2017
Alzheimer's Disease	C0002395	SH2B1	25970	Q9NRF2	SH2B adaptor protein 1		140	0.566	0.731	0.96861	0.02		1	2	0	2017	2019
Alzheimer's Disease	C0002395	PTCD1	26024	O75127	pentatricopeptide repeat domain 1	Enzyme	7	0.89	0.231	2.9087e-14	0.02		1	2	0	2019	2019
Alzheimer's Disease	C0002395	APPL1	26060	Q9UKG1	adaptor protein, phosphotyrosine interacting with PH domain and leucine zipper 1		63	0.626	0.5	0.7952	0.02		1	2	0	1992	2016
Alzheimer's Disease	C0002395	AMD1	262	P17707	adenosylmethionine decarboxylase 1	Enzyme	84	0.593	0.577	0.98227	0.02		1	2	0	2012	2019
Alzheimer's Disease	C0002395	AMD1P2	263		adenosylmethionine decarboxylase 1 pseudogene 2		71	0.608	0.538		0.02		1	2	0	2012	2019
Alzheimer's Disease	C0002395	HSPB8	26353	Q9UJY1	heat shock protein family B (small) member 8		122	0.57	0.577	0.043128	0.02		1	2	0	2006	2011
Alzheimer's Disease	C0002395	GGT1	2678	P19440	gamma-glutamyltransferase 1	Enzyme	209	0.496	0.885	7.5307e-05	0.02		1	2	0	2015	2019
Alzheimer's Disease	C0002395	CBLIF	2694	P27352	cobalamin binding intrinsic factor		185	0.507	0.808	0.00024911	0.02		1	2	0	2017	2018
Alzheimer's Disease	C0002395	SIT1	27240	Q9Y3P8	signaling threshold regulating transmembrane adaptor 1		29	0.682	0.615	0.00096493	0.02		1	2	0	2004	2020
Alzheimer's Disease	C0002395	PDCD4	27250	Q53EL6	programmed cell death 4	Nucleic acid binding	198	0.494	0.769	3.3572e-07	0.02		1	2	0	2011	2018
Alzheimer's Disease	C0002395	AMPH	273	P49418	amphiphysin		47	0.653	0.462	1.7006e-05	0.02		1	2	0	2012	2016
Alzheimer's Disease	C0002395	PCSK1N	27344	Q9UHG2	proprotein convertase subtilisin/kexin type 1 inhibitor	Enzyme modulator	27	0.729	0.5	0.53242	0.02		1	2	0	2004	2014
Alzheimer's Disease	C0002395	GLI2	2736	P10070	GLI family zinc finger 2		351	0.446	0.846	0.97303	0.02		1	2	0	2018	2019
Alzheimer's Disease	C0002395	GLS	2744	O94925	glutaminase	Enzyme	217	0.489	0.808	0.96154	0.02		1	2	0	2018	2019
Alzheimer's Disease	C0002395	GMFB	2764	P60983	glia maturation factor beta	Enzyme modulator	17	0.743	0.308	0.0053339	0.02		1	2	0	2011	2019
Alzheimer's Disease	C0002395	ABO	28	P16442	ABO, alpha 1-3-N-acetylgalactosaminyltransferase and alpha 1-3-galactosyltransferase	Enzyme	443	0.427	0.885		0.02		0.5	2	0	2015	2015
Alzheimer's Disease	C0002395	GPC1	2817	P35052	glypican 1		96	0.587	0.731	0.015547	0.02		1	2	0	2004	2009
Alzheimer's Disease	C0002395	GPI	2821	P06744	glucose-6-phosphate isomerase	Enzyme	218	0.491	0.769	2.8385e-06	0.02		1	2	0	1999	2010
Alzheimer's Disease	C0002395	IFNL3	282617	Q8IZI9	interferon lambda 3		175	0.506	0.808	2.4233e-08	0.02		1	2	0	2015	2017
Alzheimer's Disease	C0002395	CXCR3	2833	P49682	C-X-C motif chemokine receptor 3	G-protein coupled receptor	367	0.436	0.808	0.181	0.02		1	2	0	2018	2019
Alzheimer's Disease	C0002395	GPR17	2840	Q13304	G protein-coupled receptor 17	G-protein coupled receptor	41	0.686	0.615	8.4259e-05	0.02		1	2	0	2018	2019
Alzheimer's Disease	C0002395	DLL1	28514	O00548	delta like canonical Notch ligand 1		212	0.492	0.808	0.99999	0.02		1	2	0	2005	2006
Alzheimer's Disease	C0002395	FFAR1	2864	O14842	free fatty acid receptor 1	G-protein coupled receptor	63	0.619	0.577	0.00075686	0.02		1	2	0	2019	2020
Alzheimer's Disease	C0002395	GRIA3	2892	P42263	glutamate ionotropic receptor AMPA type subunit 3	Ion channel	127	0.566	0.692	0.99976	0.02		0.5	2	0	2004	2016
Alzheimer's Disease	C0002395	FLVCR1	28982	Q9Y5Y0	FLVCR heme transporter 1	Transporter	188	0.529	0.885	0.0013127	0.02		1	2	0	2017	2019
Alzheimer's Disease	C0002395	SETD2	29072	Q9BYW2	SET domain containing 2, histone lysine methyltransferase	Epigenetic regulator	447	0.424	0.846	1	0.02		1	2	0	2017	2019
Alzheimer's Disease	C0002395	TBK1	29110	Q9UHD2	TANK binding kinase 1	Kinase	207	0.513	0.846	0.075174	0.02		1	2	1	2018	2019
Alzheimer's Disease	C0002395	NCAPH2	29781	Q6IBW4	non-SMC condensin II complex subunit H2		12	0.805	0.385	0.00028787	0.02		1	2	0	2016	2016
Alzheimer's Disease	C0002395	PADI1	29943	Q9ULC6	peptidyl arginine deiminase 1		54	0.644	0.692	2.0388e-15	0.02		1	2	0	2017	2019
Alzheimer's Disease	C0002395	NRBF2	29982	Q96F24	nuclear receptor binding factor 2	Transcription factor	7	0.839	0.231	0.00050432	0.02		1	2	0	2017	2019
Alzheimer's Disease	C0002395	HCRTR2	3062	O43614	hypocretin receptor 2	G-protein coupled receptor	37	0.7	0.577	0.005035	0.02		1	2	2	2014	2016
Alzheimer's Disease	C0002395	HDAC1	3065	Q13547	histone deacetylase 1	Epigenetic regulator	277	0.46	0.846	0.61427	0.02		1	2	0	2017	2018
Alzheimer's Disease	C0002395	HGF	3082	P14210	hepatocyte growth factor	Enzyme	671	0.374	0.885	0.99947	0.02		1	2	0	2008	2018
Alzheimer's Disease	C0002395	HHEX	3087	Q03014	hematopoietically expressed homeobox		73	0.599	0.692	0.54289	0.02		1	2	0	2013	2015
Alzheimer's Disease	C0002395	ANXA6	309	P08133	annexin A6		156	0.514	0.846	1.0804e-08	0.02		1	2	0	2003	2008
Alzheimer's Disease	C0002395	HLA-B	3106	P01889	major histocompatibility complex, class I, B		706	0.379	0.885	3.8642e-05	0.02		0.5	2	0	2009	2009
Alzheimer's Disease	C0002395	HLA-C	3107	P10321	major histocompatibility complex, class I, C		435	0.415	0.846	1.5695e-06	0.02		1	2	0	2009	2018
Alzheimer's Disease	C0002395	HMOX2	3163	P30519	heme oxygenase 2		31	0.678	0.577	0.00026198	0.02		0.5	2	0	2009	2012
Alzheimer's Disease	C0002395	HNMT	3176	P50135	histamine N-methyltransferase		98	0.579	0.808	0.019734	0.02		1	2	1	2002	2011
Alzheimer's Disease	C0002395	APC	324	P25054	APC regulator of WNT signaling pathway		703	0.373	0.962	1	0.02		1	2	0	2011	2017
Alzheimer's Disease	C0002395	APEH	327	P13798	acylaminoacyl-peptide hydrolase	Enzyme	36	0.666	0.577	5.0018e-13	0.02		1	2	0	2007	2017
Alzheimer's Disease	C0002395	HTR1A	3350	P08908	5-hydroxytryptamine receptor 1A	G-protein coupled receptor	229	0.522	0.846	0.19956	0.02		1	2	0	2008	2014
Alzheimer's Disease	C0002395	HTR1B	3351	P28222	5-hydroxytryptamine receptor 1B	G-protein coupled receptor	140	0.551	0.769	0.18947	0.02		1	2	0	2015	2016
Alzheimer's Disease	C0002395	APOA2	336	P02652	apolipoprotein A2	Transporter	77	0.582	0.769	0.0448	0.02		1	2	0	1998	2019
Alzheimer's Disease	C0002395	HTR7	3363	P34969	5-hydroxytryptamine receptor 7	G-protein coupled receptor	103	0.592	0.5	0.045409	0.02		1	2	0	2017	2018
Alzheimer's Disease	C0002395	RAB7B	338382	Q96AH8	RAB7B, member RAS oncogene family		65	0.615	0.731		0.02		1	2	0	2011	2017
Alzheimer's Disease	C0002395	TMEM119	338773	Q4V9L6	transmembrane protein 119		16	0.78	0.346	0.62503	0.02		1	2	0	2016	2018
Alzheimer's Disease	C0002395	TREML1	340205	Q86YW5	triggering receptor expressed on myeloid cells like 1		14	0.743	0.346	1.5671e-12	0.02		1	2	5	2017	2019
Alzheimer's Disease	C0002395	MOGAT3	346606	Q86VF5	monoacylglycerol O-acyltransferase 3		2	0.931	0.115	1.8376e-12	0.02		1	2	0	2007	2009
Alzheimer's Disease	C0002395	TICAM2	353376	Q86XR7;Q9Y3B3	toll like receptor adaptor molecule 2		332	0.438	0.769	0.0025936	0.02		1	2	0	2008	2018
Alzheimer's Disease	C0002395	IL1R1	3554	P14778	interleukin 1 receptor type 1	Receptor	184	0.509	0.769	0.15126	0.02		1	2	0	1998	2005
Alzheimer's Disease	C0002395	IL1RAP	3556	Q9NPH3	interleukin 1 receptor accessory protein	Receptor	49	0.647	0.654	0.25846	0.02		1	2	1	2015	2019
Alzheimer's Disease	C0002395	IL5	3567	P05113	interleukin 5		359	0.437	0.846	0.0056529	0.02		1	2	0	2017	2018
Alzheimer's Disease	C0002395	IL6ST	3572	P40189	interleukin 6 signal transducer	Signaling	260	0.475	0.808	0.99978	0.02		1	2	0	2013	2013
Alzheimer's Disease	C0002395	CXCR2	3579	P25025	C-X-C motif chemokine receptor 2	G-protein coupled receptor	335	0.445	0.923	0.013736	0.02		1	2	0	2008	2011
Alzheimer's Disease	C0002395	IL9R	3581	Q01113	interleukin 9 receptor	Receptor	44	0.659	0.654	2.6805e-22	0.02		1	2	1	2011	2012
Alzheimer's Disease	C0002395	IL15	3600	P40933	interleukin 15		426	0.422	0.846	0.70859	0.02		1	2	0	2018	2019
Alzheimer's Disease	C0002395	IL16	3603	Q14005	interleukin 16	Signaling	193	0.501	0.846	1.2449e-10	0.02		1	2	1	2015	2018
Alzheimer's Disease	C0002395	ILK	3611	Q13418	integrin linked kinase	Kinase	192	0.503	0.769	3.7887e-05	0.02		1	2	0	2008	2018
Alzheimer's Disease	C0002395	IMPA1	3612	P29218	inositol monophosphatase 1	Enzyme	81	0.623	0.731	0.00047793	0.02		1	2	0	2018	2019
Alzheimer's Disease	C0002395	ING1	3621	Q9UK53	inhibitor of growth family member 1	Nucleic acid binding	99	0.573	0.692	0.0096662	0.02		1	2	0	2017	2019
Alzheimer's Disease	C0002395	ITGAL	3683	P20701	integrin subunit alpha L		169	0.511	0.885	0.0043213	0.02		1	2	0	2017	2019
Alzheimer's Disease	C0002395	ITGB1	3688	P05556	integrin subunit beta 1	Receptor	210	0.496	0.808	0.98208	0.02		1	2	0	2007	2019
Alzheimer's Disease	C0002395	ITGB2	3689	P05107	integrin subunit beta 2	Receptor	340	0.444	0.923	5.0817e-15	0.02		1	2	0	2011	2017
Alzheimer's Disease	C0002395	ITIH4	3700	Q14624	inter-alpha-trypsin inhibitor heavy chain 4	Enzyme modulator	129	0.559	0.769	6.4352e-13	0.02		1	2	0	2018	2019
Alzheimer's Disease	C0002395	KCNB1	3745	Q14721	potassium voltage-gated channel subfamily B member 1	Ion channel	84	0.65	0.462	0.99977	0.02		1	2	0	2012	2018
Alzheimer's Disease	C0002395	AGRN	375790	O00468	agrin		124	0.626	0.538	5.4727e-07	0.02		1	2	0	2002	2009
Alzheimer's Disease	C0002395	KDR	3791	P35968	kinase insert domain receptor	Kinase	623	0.378	0.885	0.99982	0.02		1	2	0	2017	2018
Alzheimer's Disease	C0002395	KIF5A	3798	Q12840	kinesin family member 5A	Cellular structure	112	0.593	0.731	0.99995	0.02		1	2	0	2017	2019
Alzheimer's Disease	C0002395	ARG1	383	P05089	arginase 1	Enzyme	273	0.476	0.846	0.00035944	0.02		1	2	0	2018	2019
Alzheimer's Disease	C0002395	RHOA	387	P61586	ras homolog family member A	Enzyme modulator	193	0.502	0.808	0.60405	0.02		1	2	0	2010	2017
Alzheimer's Disease	C0002395	ARMS2	387715	P0C7Q2	age-related maculopathy susceptibility 2		36	0.67	0.308	0.00051801	0.02		1	2	1	2008	2012
Alzheimer's Disease	C0002395	RTL1	388015	A6NKG5	retrotransposon Gag like 1		119	0.554	0.808	0.0056135	0.02		1	2	0	2019	2019
Alzheimer's Disease	C0002395	STMN1	3925	P16949	stathmin 1		284	0.458	0.885	0.075244	0.02		1	2	0	2001	2002
Alzheimer's Disease	C0002395	LIG3	3980	P49916	DNA ligase 3	Enzyme	47	0.641	0.654	1.439e-10	0.02		1	2	0	2016	2018
Alzheimer's Disease	C0002395	LIPC	3990	P11150	lipase C, hepatic type	Enzyme	120	0.585	0.654	3.2764e-07	0.02		0.5	2	0	2010	2012
Alzheimer's Disease	C0002395	SMIM10L2A	399668	P0DMW4;P0DMW5	small integral membrane protein 10 like 2A		65	0.619	0.808		0.02		1	2	0	2019	2019
Alzheimer's Disease	C0002395	LNPEP	4012	Q9UIQ6	leucyl and cystinyl aminopeptidase	Enzyme	174	0.514	0.731	0.99957	0.02		1	2	0	2011	2017
Alzheimer's Disease	C0002395	MIRLET7B	406884		microRNA let-7b		186	0.493	0.769		0.02		1	2	0	2018	2019
Alzheimer's Disease	C0002395	MIR125A	406910		microRNA 125a		225	0.48	0.769		0.02		1	2	0	2016	2017
Alzheimer's Disease	C0002395	MIR144	406936		microRNA 144		175	0.5	0.769		0.02		1	2	0	2013	2017
Alzheimer's Disease	C0002395	MIR15B	406949		microRNA 15b		134	0.532	0.769		0.02		1	2	0	2017	2018
Alzheimer's Disease	C0002395	MIR195	406971		microRNA 195		180	0.496	0.769		0.02		1	2	0	2012	2016
Alzheimer's Disease	C0002395	MIR214	406996		microRNA 214		221	0.48	0.808		0.02		1	2	0	2012	2016
Alzheimer's Disease	C0002395	ARR3	407	P36575	arrestin 3	Enzyme modulator	279	0.46	0.846	0.10401	0.02		1	2	0	2006	2007
Alzheimer's Disease	C0002395	MIR219A1	407002		microRNA 219a-1		75	0.595	0.615		0.02		1	2	0	2015	2019
Alzheimer's Disease	C0002395	MIR22	407004		microRNA 22		195	0.496	0.808		0.02		1	2	0	2013	2019
Alzheimer's Disease	C0002395	MIR98	407054		microRNA 98		104	0.565	0.731		0.02		1	2	0	2016	2019
Alzheimer's Disease	C0002395	SMAD2	4087	Q15796	SMAD family member 2	Transcription factor	289	0.456	0.808	0.99661	0.02		1	2	0	2008	2017
Alzheimer's Disease	C0002395	ARSA	410	P15289	arylsulfatase A	Enzyme	376	0.448	0.923	1.0893e-11	0.02		1	2	1	1997	2003
Alzheimer's Disease	C0002395	MARK3	4140	P27448	microtubule affinity regulating kinase 3	Kinase	24	0.729	0.423	1.4273e-06	0.02		1	2	0	2014	2019
Alzheimer's Disease	C0002395	MBL2	4153	P11226	mannose binding lectin 2	Receptor	563	0.39	0.846	0.0026836	0.02		1	2	1	1998	2013
Alzheimer's Disease	C0002395	MCL1	4170	Q07820	MCL1 apoptosis regulator, BCL2 family member	Signaling	375	0.43	0.808	0.96349	0.02		1	2	0	2015	2017
Alzheimer's Disease	C0002395	CD46	4179	P15529	CD46 molecule		258	0.477	0.808	4.7013e-07	0.02		1	2	0	1993	2015
Alzheimer's Disease	C0002395	MEF2A	4205	Q02078	myocyte enhancer factor 2A	Transcription factor	99	0.585	0.692	0.98706	0.02		1	2	0	2007	2018
Alzheimer's Disease	C0002395	MAP3K5	4217	Q99683	mitogen-activated protein kinase kinase kinase 5	Kinase	170	0.513	0.808	0.51964	0.02		1	2	0	2017	2018
Alzheimer's Disease	C0002395	MET	4233	P08581	MET proto-oncogene, receptor tyrosine kinase	Kinase	594	0.38	0.846	0.96998	0.02		1	2	0	2016	2018
Alzheimer's Disease	C0002395	MICB	4277	Q29980	MHC class I polypeptide-related sequence B		95	0.576	0.731	4.0609e-05	0.02		1	2	0	2009	2018
Alzheimer's Disease	C0002395	MMP1	4312	P03956	matrix metallopeptidase 1	Enzyme	589	0.385	0.885	7.7197e-18	0.02		1	2	0	2004	2006
Alzheimer's Disease	C0002395	CD200	4345	P41217	CD200 molecule		149	0.529	0.769	0.41359	0.02		1	2	0	2009	2019
Alzheimer's Disease	C0002395	ASL	435	P04424	argininosuccinate lyase	Enzyme	99	0.593	0.731	8.5727e-10	0.02		1	2	0	2016	2018
Alzheimer's Disease	C0002395	MPZ	4359	P25189	myelin protein zero		249	0.503	0.846	0.27158	0.02		1	2	0	2009	2019
Alzheimer's Disease	C0002395	ABCC1	4363	P33527	ATP binding cassette subfamily C member 1	Transporter	333	0.445	0.808	0.0011727	0.02		1	2	0	2011	2019
Alzheimer's Disease	C0002395	EIF2AK4	440275	Q9P2K8	eukaryotic translation initiation factor 2 alpha kinase 4		89	0.603	0.577	1.2356e-15	0.02		1	2	0	2013	2013
Alzheimer's Disease	C0002395	CDNF	441549	Q49AH0	cerebral dopamine neurotrophic factor		15	0.78	0.231	6.1335e-07	0.02		1	2	0	2015	2019
Alzheimer's Disease	C0002395	MIR326	442900		microRNA 326		95	0.56	0.731		0.02		1	2	0	2018	2020
Alzheimer's Disease	C0002395	MIR339	442907		microRNA 339		61	0.608	0.615		0.02		1	2	0	2014	2016
Alzheimer's Disease	C0002395	MSD	4434		microcephaly with spastic diplegia (Paine syndrome)		35	0.674	0.654		0.02		1	2	0	2015	2019
Alzheimer's Disease	C0002395	MSI1	4440	O43347	musashi RNA binding protein 1		116	0.55	0.615	0.99357	0.02		1	2	0	2005	2018
Alzheimer's Disease	C0002395	COX3	4514	P00414	cytochrome c oxidase III	Enzyme	195	0.546	0.808		0.02		1	2	0	2004	2019
Alzheimer's Disease	C0002395	MTHFD1	4522	P11586	methylenetetrahydrofolate dehydrogenase, cyclohydrolase and formyltetrahydrofolate synthetase 1	Enzyme	121	0.554	0.769	0.0044614	0.02		1	2	1	2007	2010
Alzheimer's Disease	C0002395	ND4	4538	P03905	NADH dehydrogenase, subunit 4 (complex I)	Enzyme	214	0.546	0.769		0.02		1	2	0	1996	2018
Alzheimer's Disease	C0002395	MTNR1A	4543	P48039	melatonin receptor 1A	G-protein coupled receptor	79	0.59	0.808	7.2327e-07	0.02		1	2	0	2002	2018
Alzheimer's Disease	C0002395	ZFHX3	463	Q15911;Q6ZP98	zinc finger homeobox 3		85	0.621	0.654	0.44753	0.02		1	2	0	2015	2018
Alzheimer's Disease	C0002395	ATD	465		asphixiating thoracic dystrophy (chondroectodermal dysplasia-like syndrome)		36	0.656	0.731		0.02		1	2	0	2019	2019
Alzheimer's Disease	C0002395	NAP1L1	4673	P55209	nucleosome assembly protein 1 like 1	Enzyme modulator	53	0.647	0.692	0.99941	0.02		1	2	0	2000	2001
Alzheimer's Disease	C0002395	NCAM1	4684	P13591	neural cell adhesion molecule 1		445	0.415	0.885	0.99999	0.02		1	2	0	2018	2018
Alzheimer's Disease	C0002395	NCAM2	4685	O15394	neural cell adhesion molecule 2		21	0.736	0.5	0.2306	0.02		1	2	0	2010	2015
Alzheimer's Disease	C0002395	NCL	4691	P19338	nucleolin	Nucleic acid binding	167	0.509	0.808	0.99992	0.02		1	2	0	2004	2020
Alzheimer's Disease	C0002395	NEFH	4744	P12036	neurofilament heavy		120	0.588	0.769	2.6684e-12	0.02		1	2	0	2003	2008
Alzheimer's Disease	C0002395	NFATC3	4775	Q12968	nuclear factor of activated T cells 3	Transcription factor	57	0.636	0.538	0.99813	0.02		1	2	0	2017	2018
Alzheimer's Disease	C0002395	NFATC4	4776	Q14934	nuclear factor of activated T cells 4	Transcription factor	33	0.691	0.538	0.8679	0.02		1	2	0	2009	2010
Alzheimer's Disease	C0002395	ATP12A	479	P54707	ATPase H+/K+ transporting non-gastric alpha2 subunit	Transporter	102	0.575	0.769	7.1254e-14	0.02		1	2	0	2013	2018
Alzheimer's Disease	C0002395	NM	4827		neutrophil migration		250	0.473	0.808		0.02		1	2	0	2013	2013
Alzheimer's Disease	C0002395	NOTCH4	4855	Q99466	notch receptor 4		150	0.534	0.731	2.0544e-23	0.02		1	2	1	2004	2007
Alzheimer's Disease	C0002395	PNP	4860	P00491	purine nucleoside phosphorylase	Enzyme	161	0.527	0.885	6.9987e-06	0.02		1	2	1	2007	2018
Alzheimer's Disease	C0002395	NPM1	4869	P06748	nucleophosmin 1	Chaperone	283	0.464	0.846	0.99816	0.02		1	2	0	2016	2020
Alzheimer's Disease	C0002395	NTF4	4909	P34130	neurotrophin 4	Signaling	46	0.644	0.692	0.012031	0.02		1	2	0	1997	1998
Alzheimer's Disease	C0002395	CISD2	493856	Q8N5K1	CDGSH iron sulfur domain 2		106	0.59	0.692	0.41583	0.02		1	2	2	2015	2020
Alzheimer's Disease	C0002395	MIR384	494333		microRNA 384		55	0.612	0.731		0.02		1	2	0	2014	2018
Alzheimer's Disease	C0002395	ATP4A	495	P20648	ATPase H+/K+ transporting subunit alpha	Transporter	101	0.575	0.769	9.4424e-12	0.02		1	2	0	2013	2018
Alzheimer's Disease	C0002395	ODC1	4953	P11926	ornithine decarboxylase 1	Enzyme	184	0.51	0.731	0.16966	0.02		1	2	0	2010	2015
Alzheimer's Disease	C0002395	OPRL1	4987	P41146	opioid related nociceptin receptor 1	G-protein coupled receptor	76	0.628	0.462	0.48172	0.02		0.5	2	0	2004	2018
Alzheimer's Disease	C0002395	OPRM1	4988	P35372	opioid receptor mu 1	G-protein coupled receptor	370	0.457	0.808	7.8882e-11	0.02		1	2	0	2018	2018
Alzheimer's Disease	C0002395	OTC	5009	P00480	ornithine carbamoyltransferase		135	0.565	0.846	0.87295	0.02		1	2	2	2009	2009
Alzheimer's Disease	C0002395	P2RX4	5025	Q99571	purinergic receptor P2X 4	Ion channel	138	0.547	0.808	4.9835e-12	0.02		1	2	0	2017	2017
Alzheimer's Disease	C0002395	PEBP1	5037	P30086	phosphatidylethanolamine binding protein 1	Enzyme modulator	181	0.5	0.808	0.09167	0.02		1	2	0	2002	2009
Alzheimer's Disease	C0002395	PLA2G3	50487	Q9NZ20	phospholipase A2 group III		13	0.805	0.231	3.5604e-11	0.02		1	2	0	2010	2015
Alzheimer's Disease	C0002395	PAK1	5058	Q13153	p21 (RAC1) activated kinase 1	Kinase	221	0.494	0.808	0.0013306	0.02		1	2	0	2008	2008
Alzheimer's Disease	C0002395	IL22	50616	Q9GZX6	interleukin 22		551	0.393	0.885	0.00018843	0.02		1	2	0	2014	2017
Alzheimer's Disease	C0002395	GEMIN4	50628	P57678	gem nuclear organelle associated protein 4		101	0.565	0.808	5.8966e-13	0.02		0.5	2	0	1999	2017
Alzheimer's Disease	C0002395	MBL3P	50639		mannose-binding lectin family member 3, pseudogene		152	0.518	0.769		0.02		1	2	0	1998	2013
Alzheimer's Disease	C0002395	REG3A	5068	Q06141	regenerating family member 3 alpha		148	0.522	0.769	0.00062895	0.02		1	2	0	2016	2018
Alzheimer's Disease	C0002395	HEBP1	50865	Q9NRV9	heme binding protein 1		29	0.695	0.538	4.1767e-06	0.02		1	2	0	2019	2019
Alzheimer's Disease	C0002395	FOXP3	50943	Q9BZS1	forkhead box P3		688	0.368	0.846	0.99424	0.02		1	2	0	2016	2019
Alzheimer's Disease	C0002395	ASCC1	51008	Q8N9N2	activating signal cointegrator 1 complex subunit 1		209	0.495	0.846	2.6051e-14	0.02		1	2	0	1995	2014
Alzheimer's Disease	C0002395	TMED7	51014	Q86XR7;Q9Y3B3	transmembrane p24 trafficking protein 7	Transporter	336	0.436	0.808	0.47966	0.02		1	2	0	2008	2018
Alzheimer's Disease	C0002395	FIS1	51024	Q9Y3D6	fission, mitochondrial 1		40	0.663	0.769	1.302e-05	0.02		1	2	0	2009	2018
Alzheimer's Disease	C0002395	PRLH	51052	P81277	prolactin releasing hormone		24	0.736	0.423	0.10769	0.02		1	2	0	2019	2019
Alzheimer's Disease	C0002395	CRYL1	51084	Q9Y2S2	crystallin lambda 1	Enzyme	39	0.663	0.577	3.7186e-06	0.02		1	2	1	2014	2017
Alzheimer's Disease	C0002395	ADIPOR1	51094	Q96A54	adiponectin receptor 1	Receptor	148	0.529	0.808	0.6584	0.02		1	2	0	2017	2018
Alzheimer's Disease	C0002395	PCSK1	5122	P29120	proprotein convertase subtilisin/kexin type 1	Enzyme	140	0.548	0.615	2.745e-09	0.02		1	2	0	2017	2020
Alzheimer's Disease	C0002395	NRN1	51299	Q9NPD7	neuritin 1		21	0.736	0.385	0.8602	0.02		1	2	0	2014	2019
Alzheimer's Disease	C0002395	PDCD1	5133	Q15116	programmed cell death 1		497	0.402	0.846	0.41706	0.02		0.5	2	0	2018	2018
Alzheimer's Disease	C0002395	UBR5	51366	O95071	ubiquitin protein ligase E3 component n-recognin 5		73	0.597	0.654	1	0.02		1	2	1	2011	2017
Alzheimer's Disease	C0002395	ANGPT4	51378	Q9Y264	angiopoietin 4	Signaling	31	0.711	0.423	4.5492e-15	0.02		1	2	0	2010	2017
Alzheimer's Disease	C0002395	BIN2	51411	Q9UBW5	bridging integrator 2		4	0.931	0.192	4.5252e-11	0.02		1	2	0	2011	2017
Alzheimer's Disease	C0002395	PRRX2	51450	Q99811	paired related homeobox 2		46	0.638	0.577	0.13959	0.02		1	2	0	2003	2007
Alzheimer's Disease	C0002395	LCMT1	51451	Q9UIC8	leucine carboxyl methyltransferase 1		15	0.78	0.192	1.789e-05	0.02		1	2	0	2013	2018
Alzheimer's Disease	C0002395	PDE7A	5150	Q13946	phosphodiesterase 7A		40	0.659	0.577	0.0045645	0.02		1	2	0	2012	2018
Alzheimer's Disease	C0002395	TRMO	51531	Q9BU70	tRNA methyltransferase O		17	0.78	0.462	6.4724e-08	0.02		1	2	0	2000	2001
Alzheimer's Disease	C0002395	SIRT6	51548	Q8N6T7	sirtuin 6	Epigenetic regulator	195	0.496	0.846	0.039119	0.02		1	2	0	2017	2018
Alzheimer's Disease	C0002395	GDE1	51573	Q9NZC3	glycerophosphodiester phosphodiesterase 1		228	0.481	0.808	6.1163e-06	0.02		1	2	0	2012	2018
Alzheimer's Disease	C0002395	LSR	51599	Q86X29	lipolysis stimulated lipoprotein receptor		44	0.666	0.538	6.5186e-08	0.02		1	2	1	2018	2019
Alzheimer's Disease	C0002395	PGF	5228	P49763	placental growth factor	Signaling	288	0.46	0.846	0.1288	0.02		0.5	2	0	2018	2019
Alzheimer's Disease	C0002395	SERPINB6	5269	P35237	serpin family B member 6	Enzyme modulator	128	0.547	0.769	0.00011009	0.02		1	2	0	2017	2017
Alzheimer's Disease	C0002395	PI4KA	5297	P42356	phosphatidylinositol 4-kinase alpha	Kinase	31	0.695	0.577	3.1234e-12	0.02		1	2	0	2017	2018
Alzheimer's Disease	C0002395	PKM	5315	P14618	pyruvate kinase M1/2	Kinase	237	0.482	0.808	0.8549	0.02		1	2	0	2018	2019
Alzheimer's Disease	C0002395	SERPINF2	5345	P08697	serpin family F member 2	Enzyme modulator	104	0.575	0.808	0.013624	0.02		1	2	0	1991	2007
Alzheimer's Disease	C0002395	PLK1	5347	P53350	polo like kinase 1	Kinase	253	0.467	0.808	0.97851	0.02		1	2	0	2011	2017
Alzheimer's Disease	C0002395	FXYD1	5348	O00168	FXYD domain containing ion transport regulator 1	Ion channel	26	0.682	0.385	0.24395	0.02		1	2	0	2018	2018
Alzheimer's Disease	C0002395	PRRX1	5396	P54821	paired related homeobox 1		134	0.543	0.769	0.24291	0.02		1	2	0	2007	2017
Alzheimer's Disease	C0002395	PNMT	5409	P11086	phenylethanolamine N-methyltransferase	Enzyme	37	0.653	0.538	0.0050065	0.02		1	2	0	2001	2017
Alzheimer's Disease	C0002395	PON3	5446	Q15166	paraoxonase 3		62	0.663	0.692	2.1034e-07	0.02		1	2	0	2006	2012
Alzheimer's Disease	C0002395	POU2F1	5451	P14859	POU class 2 homeobox 1		115	0.558	0.769	0.90229	0.02		1	2	0	2005	2008
Alzheimer's Disease	C0002395	PPIA	5478	P62937	peptidylprolyl isomerase A		180	0.51	0.769	0.55734	0.02		1	2	0	2011	2011
Alzheimer's Disease	C0002395	AHI1	54806	Q8N157	Abelson helper integration site 1		221	0.513	0.846	1.0773e-25	0.02		1	2	0	2019	2020
Alzheimer's Disease	C0002395	TRPM7	54822	Q96QT4	transient receptor potential cation channel subfamily M member 7	Ion channel	151	0.531	0.731	5.2086e-16	0.02		1	2	0	2015	2017
Alzheimer's Disease	C0002395	SLC25A38	54977	Q96DW6	solute carrier family 25 member 38	Transporter	23	0.716	0.462	9.4313e-06	0.02		1	2	0	2012	2019
Alzheimer's Disease	C0002395	PPP1CA	5499	P62136	protein phosphatase 1 catalytic subunit alpha	Enzyme	33	0.674	0.5	0.98588	0.02		1	2	0	2002	2014
Alzheimer's Disease	C0002395	ACP3	55	P15309	acid phosphatase 3	Enzyme	151	0.525	0.731	2.5463e-16	0.02		1	2	0	2016	2017
Alzheimer's Disease	C0002395	PPP1R1A	5502	Q13522	protein phosphatase 1 regulatory inhibitor subunit 1A	Enzyme modulator	106	0.559	0.692	0.021894	0.02		1	2	0	2015	2018
Alzheimer's Disease	C0002395	PPP1R10	5514	Q96QC0	protein phosphatase 1 regulatory subunit 10		22	0.751	0.423	1	0.02		0.5	2	0	2005	2009
Alzheimer's Disease	C0002395	PPP2CA	5515	P67775	protein phosphatase 2 catalytic subunit alpha		87	0.608	0.769	0.9893	0.02		1	2	0	2008	2019
Alzheimer's Disease	C0002395	PPP2R2B	5521	Q00005	protein phosphatase 2 regulatory subunit Bbeta	Enzyme	86	0.601	0.577	0.98467	0.02		1	2	0	2009	2011
Alzheimer's Disease	C0002395	ADI1	55256	Q9BV57	acireductone dioxygenase 1	Enzyme	36	0.674	0.654	3.1509e-05	0.02		1	2	0	2008	2017
Alzheimer's Disease	C0002395	PPP3CA	5530	Q08209	protein phosphatase 3 catalytic subunit alpha		149	0.568	0.769	0.99988	0.02		1	2	0	2005	2010
Alzheimer's Disease	C0002395	PLXNA3	55558	P51805	plexin A3		42	0.67	0.769	0.054893	0.02		1	2	0	2010	2019
Alzheimer's Disease	C0002395	PRKAR1A	5573	P10644	protein kinase cAMP-dependent type I regulatory subunit alpha		597	0.401	0.846	0.99985	0.02		1	2	0	2006	2007
Alzheimer's Disease	C0002395	HHAT	55733	Q5VTY9	hedgehog acyltransferase	Enzyme	75	0.608	0.577	3.246e-08	0.02		1	2	0	2017	2019
Alzheimer's Disease	C0002395	MAPK9	5601	P45984	mitogen-activated protein kinase 9	Kinase	115	0.561	0.731	0.069738	0.02		1	2	0	2004	2005
Alzheimer's Disease	C0002395	PRSS3	5646	P35030	serine protease 3	Enzyme	59	0.617	0.615	3.5636e-12	0.02		1	2	0	2016	2017
Alzheimer's Disease	C0002395	MASP1	5648	P48740	mannan binding lectin serine peptidase 1	Enzyme	123	0.565	0.885	1.2276e-11	0.02		1	2	0	2010	2019
Alzheimer's Disease	C0002395	AZU1	566	P20160	azurocidin 1	Enzyme	56	0.636	0.692	3.9068e-05	0.02		1	2	0	2015	2019
Alzheimer's Disease	C0002395	PSD	5662	A5PKW4	pleckstrin and Sec7 domain containing		59	0.626	0.654	0.90358	0.02		1	2	0	2000	2018
Alzheimer's Disease	C0002395	SPHK2	56848	Q9NRA0	sphingosine kinase 2	Kinase	140	0.546	0.731	1.28e-07	0.02		1	2	0	2018	2019
Alzheimer's Disease	C0002395	PSMB6	5694	P28072	proteasome 20S subunit beta 6		100	0.561	0.731	0.015779	0.02		1	2	0	2006	2020
Alzheimer's Disease	C0002395	PSMB9	5698	P28065	proteasome 20S subunit beta 9		167	0.514	0.808	0.0027499	0.02		1	2	0	2006	2019
Alzheimer's Disease	C0002395	PNPLA2	57104	Q96AD5	patatin like phospholipase domain containing 2	Enzyme	199	0.511	0.846	0.0041069	0.02		1	2	0	2017	2018
Alzheimer's Disease	C0002395	PDSS2	57107	Q86YH6	decaprenyl diphosphate synthase subunit 2		83	0.626	0.577	4.3743e-08	0.02		1	2	0	2009	2019
Alzheimer's Disease	C0002395	PTGER3	5733	P43115	prostaglandin E receptor 3	G-protein coupled receptor	82	0.601	0.731	0.37217	0.02		1	2	0	2012	2017
Alzheimer's Disease	C0002395	MIR451A	574411		microRNA 451a		177	0.505	0.769		0.02		1	2	0	2016	2019
Alzheimer's Disease	C0002395	MIR193B	574455		microRNA 193b		117	0.536	0.808		0.02		1	2	0	2014	2018
Alzheimer's Disease	C0002395	KIDINS220	57498	Q9ULH0	kinase D interacting substrate 220		145	0.534	0.769	0.073562	0.02		1	2	0	2013	2017
Alzheimer's Disease	C0002395	ALS2	57679	Q96Q42	alsin Rho guanine nucleotide exchange factor ALS2		84	0.647	0.423	8.7204e-12	0.02		1	2	0	2004	2019
Alzheimer's Disease	C0002395	TRIB3	57761	Q96RU7	tribbles pseudokinase 3	Kinase	104	0.573	0.692	1.1597e-13	0.02		1	2	0	2017	2018
Alzheimer's Disease	C0002395	GRHL3	57822	Q8TE85	grainyhead like transcription factor 3	Transcription factor	106	0.572	0.692	0.99292	0.02		1	2	0	2015	2018
Alzheimer's Disease	C0002395	NLRC4	58484	Q9NPP4	NLR family CARD domain containing 4		145	0.556	0.769	9.8714e-12	0.02		1	2	0	2014	2020
Alzheimer's Disease	C0002395	PZP	5858	P20742	PZP alpha-2-macroglobulin like	Enzyme modulator	24	0.705	0.423	6.8173e-36	0.02		1	2	0	2015	2019
Alzheimer's Disease	C0002395	RAB3A	5864	P20336	RAB3A, member RAS oncogene family		30	0.691	0.462	0.9463	0.02		1	2	0	1996	2001
Alzheimer's Disease	C0002395	RAB4A	5867	P20338	RAB4A, member RAS oncogene family		24	0.705	0.577	0.2026	0.02		1	2	0	2000	2003
Alzheimer's Disease	C0002395	RAB6A	5870	P20340	RAB6A, member RAS oncogene family		27	0.716	0.462	0.95237	0.02		1	2	0	2007	2019
Alzheimer's Disease	C0002395	RAP1A	5906	P62834	RAP1A, member of RAS oncogene family	Enzyme modulator	215	0.502	0.808	0.62227	0.02		1	2	0	2018	2018
Alzheimer's Disease	C0002395	IL21	59067	Q9HBE4	interleukin 21		321	0.441	0.769	0.6254	0.02		1	2	0	2017	2018
Alzheimer's Disease	C0002395	CCND1	595	P24385	cyclin D1	Enzyme modulator	859	0.344	0.923	0.89057	0.02		1	2	0	2015	2019
Alzheimer's Disease	C0002395	RFC1	5981	P35251	replication factor C subunit 1		144	0.541	0.808	0.97305	0.02		1	2	0	2009	2014
Alzheimer's Disease	C0002395	RPL29	6159	P47914	ribosomal protein L29	Nucleic acid binding	48	0.644	0.462	0.19534	0.02		1	2	0	2016	2018
Alzheimer's Disease	C0002395	RRAS	6237	P10301	RAS related	Enzyme modulator	149	0.543	0.808	0.004663	0.02		1	2	0	2008	2012
Alzheimer's Disease	C0002395	S100A6	6277	P06703	S100 calcium binding protein A6	Calcium-binding protein	168	0.51	0.808	0.17565	0.02		1	2	0	2004	2019
Alzheimer's Disease	C0002395	S100A12	6283	P80511	S100 calcium binding protein A12	Calcium-binding protein	221	0.488	0.846	0.48234	0.02		1	2	0	2006	2017
Alzheimer's Disease	C0002395	CFB	629	P00751	complement factor B		139	0.532	0.769	4.6696e-16	0.02		1	2	1	2012	2013
Alzheimer's Disease	C0002395	CCL4	6351	P13236;Q8NHW4	C-C motif chemokine ligand 4	Signaling	276	0.466	0.923	0.24134	0.02		1	2	0	2017	2017
Alzheimer's Disease	C0002395	BCAN	63827	Q96GW7	brevican	Extracellular structure	25	0.7	0.269	1.7582e-06	0.02		1	2	0	2010	2015
Alzheimer's Disease	C0002395	SDC2	6383	P34741	syndecan 2	Extracellular structure	120	0.536	0.808	0.4049	0.02		1	2	0	1995	2003
Alzheimer's Disease	C0002395	NEUROD6	63974	Q96NK8	neuronal differentiation 6	Enzyme	6	0.861	0.115	0.88454	0.02		1	2	0	2014	2015
Alzheimer's Disease	C0002395	SEL1L	6400	Q9UBV2	SEL1L adaptor subunit of ERAD E3 ubiquitin ligase		60	0.628	0.654	0.98233	0.02		1	2	1	2006	2012
Alzheimer's Disease	C0002395	TNMD	64102	Q9H2S6	tenomodulin		86	0.588	0.692	0.0035119	0.02		1	2	1	2011	2020
Alzheimer's Disease	C0002395	MOAP1	64112	Q96BY2	modulator of apoptosis 1		24	0.7	0.577	1.1736e-09	0.02		1	2	0	2010	2019
Alzheimer's Disease	C0002395	SETMAR	6419	Q53H47	SET domain and mariner transposase fusion gene	Epigenetic regulator	61	0.617	0.692	0.00010188	0.02		1	2	0	2019	2019
Alzheimer's Disease	C0002395	SRSF2	6427	Q01130	serine and arginine rich splicing factor 2	Nucleic acid binding	102	0.561	0.731	0.47898	0.02		1	2	0	2004	2014
Alzheimer's Disease	C0002395	LOC643387	643387		TAR DNA binding protein pseudogene		6	0.839	0.115		0.02		1	2	0	2007	2007
Alzheimer's Disease	C0002395	AZI2	64343	Q9H6S1	5-azacytidine induced 2		19	0.76	0.577	0.0069113	0.02		1	2	0	2000	2001
Alzheimer's Disease	C0002395	SIL1	64374	Q9H173	SIL1 nucleotide exchange factor		115	0.584	0.731	0.012265	0.02		1	2	0	1988	2018
Alzheimer's Disease	C0002395	HHIP	64399	Q96QV1	hedgehog interacting protein		122	0.55	0.654	0.95436	0.02		1	2	0	2016	2018
Alzheimer's Disease	C0002395	SGCG	6445	Q13326	sarcoglycan gamma	Cellular structure	93	0.621	0.615	4.821e-05	0.02		1	2	0	2017	2018
Alzheimer's Disease	C0002395	SMIM10L2B	644596	P0DMW4;P0DMW5	small integral membrane protein 10 like 2B		65	0.619	0.808		0.02		1	2	0	2019	2019
Alzheimer's Disease	C0002395	ITSN1	6453	Q15811	intersectin 1	Enzyme modulator	51	0.656	0.577	1	0.02		1	2	0	2006	2011
Alzheimer's Disease	C0002395	PDIA2	64714	Q13087	protein disulfide isomerase family A member 2		53	0.638	0.692	8.4515e-33	0.02		1	2	0	2017	2019
Alzheimer's Disease	C0002395	BMI1	648	P35226	BMI1 proto-oncogene, polycomb ring finger		309	0.448	0.808	0.94286	0.02		1	2	0	2018	2019
Alzheimer's Disease	C0002395	ST8SIA1	6489	Q92185	ST8 alpha-N-acetyl-neuraminide alpha-2,8-sialyltransferase 1		40	0.678	0.5	0.493	0.02		1	2	0	2009	2013
Alzheimer's Disease	C0002395	SIM2	6493	Q14190	SIM bHLH transcription factor 2	Transcription factor	69	0.619	0.731	0.19959	0.02		1	2	0	2003	2015
Alzheimer's Disease	C0002395	SLC1A3	6507	P43003	solute carrier family 1 member 3	Transporter	109	0.573	0.577	0.98914	0.02		1	2	0	2007	2018
Alzheimer's Disease	C0002395	CXADRP1	653108		CXADR pseudogene 1		272	0.463	0.846		0.02		1	2	0	2006	2007
Alzheimer's Disease	C0002395	GGTLC5P	653590		gamma-glutamyltransferase light chain 5 pseudogene		165	0.513	0.846		0.02		1	2	0	2015	2019
Alzheimer's Disease	C0002395	BMP6	654	P22004	bone morphogenetic protein 6	Signaling	137	0.531	0.808	0.75947	0.02		1	2	0	2010	2019
Alzheimer's Disease	C0002395	SLC19A1	6573	P41440	solute carrier family 19 member 1	Transporter	155	0.523	0.692	6.4655e-06	0.02		0.5	2	2	2014	2014
Alzheimer's Disease	C0002395	SLPI	6590	P03973	secretory leukocyte peptidase inhibitor	Enzyme modulator	310	0.449	0.846	0.00089665	0.02		1	2	0	2018	2019
Alzheimer's Disease	C0002395	SMPD1	6609	P17405	sphingomyelin phosphodiesterase 1	Enzyme	247	0.499	0.885	3.8932e-10	0.02		1	2	0	2015	2019
Alzheimer's Disease	C0002395	BNIP3	664	Q12983	BCL2 interacting protein 3		158	0.52	0.731	1.9687e-05	0.02		1	2	0	2017	2019
Alzheimer's Disease	C0002395	SPARC	6678	P09486	secreted protein acidic and cysteine rich	Signaling	344	0.445	0.846	0.89148	0.02		1	2	0	2019	2019
Alzheimer's Disease	C0002395	SPAST	6683	Q9UBP0	spastin	Cellular structure	138	0.579	0.577	0.99939	0.02		1	2	0	2011	2014
Alzheimer's Disease	C0002395	SPG7	6687	Q9UQ90	SPG7 matrix AAA peptidase subunit, paraplegin	Enzyme	419	0.436	0.885	1.9683e-36	0.02		1	2	0	2006	2007
Alzheimer's Disease	C0002395	ST13	6767	P50502	ST13 Hsp70 interacting protein		81	0.584	0.692	0.66074	0.02		1	2	0	2016	2018
Alzheimer's Disease	C0002395	STAT1	6772	P42224	signal transducer and activator of transcription 1	Nucleic acid binding	531	0.399	0.885	0.99999	0.02		1	2	0	2013	2018
Alzheimer's Disease	C0002395	SULT2A1	6822	Q06520	sulfotransferase family 2A member 1		126	0.545	0.769	1.2523e-15	0.02		1	2	0	2016	2017
Alzheimer's Disease	C0002395	BST1	683	Q10588	bone marrow stromal cell antigen 1	Enzyme	41	0.67	0.423	4.2099e-11	0.02		0.5	2	1	2013	2017
Alzheimer's Disease	C0002395	SYN2	6854	Q92777	synapsin II	Cellular structure	73	0.653	0.577		0.02		1	2	0	2001	2011
Alzheimer's Disease	C0002395	TGFBR1	7046	P36897	transforming growth factor beta receptor 1	Kinase	347	0.451	0.885	0.85379	0.02		1	2	0	2018	2019
Alzheimer's Disease	C0002395	TGM1	7051	P22735	transglutaminase 1	Enzyme	117	0.565	0.769	2.2509e-13	0.02		1	2	0	1999	2001
Alzheimer's Disease	C0002395	THAS	7055		thoracoabdominal syndrome		120	0.56	0.808		0.02		1	2	0	2010	2018
Alzheimer's Disease	C0002395	TIA1	7072	P31483	TIA1 cytotoxic granule associated RNA binding protein		96	0.595	0.577	0.27493	0.02		1	2	0	2015	2018
Alzheimer's Disease	C0002395	TLR5	7100	O60602	toll like receptor 5		163	0.518	0.885	2.4773e-13	0.02		1	2	0	2018	2019
Alzheimer's Disease	C0002395	C1QA	712	P02745	complement C1q A chain		88	0.623	0.654	0.0038204	0.02		1	2	0	2014	2017
Alzheimer's Disease	C0002395	TNFAIP1	7126	Q13829	TNF alpha induced protein 1		27	0.722	0.5	0.13509	0.02		1	2	0	2003	2020
Alzheimer's Disease	C0002395	C1R	715	P00736	complement C1r	Enzyme	96	0.638	0.654	0.77888	0.02		1	2	0	2003	2019
Alzheimer's Disease	C0002395	C3AR1	719	Q16581	complement C3a receptor 1	G-protein coupled receptor	73	0.601	0.731	3.3053e-09	0.02		1	2	0	2016	2018
Alzheimer's Disease	C0002395	HSP90B2P	7190	Q58FF3	heat shock protein 90 beta family member 2, pseudogene	Chaperone	110	0.558	0.846		0.02		1	2	0	2008	2011
Alzheimer's Disease	C0002395	TTPA	7274	P49638	alpha tocopherol transfer protein	Transporter	147	0.612	0.577	0.0014409	0.02		1	2	0	2009	2015
Alzheimer's Disease	C0002395	GGTLC3	728226	B5MD39	gamma-glutamyltransferase light chain family member 3		165	0.513	0.846		0.02		1	2	0	2015	2019
Alzheimer's Disease	C0002395	DEFA1B	728358	P59665	defensin alpha 1B		39	0.674	0.692		0.02		1	2	0	1986	2016
Alzheimer's Disease	C0002395	GGT2	728441	P36268	gamma-glutamyltransferase 2		165	0.513	0.846	0.00012986	0.02		1	2	0	2015	2019
Alzheimer's Disease	C0002395	TXNRD1	7296	Q16881	thioredoxin reductase 1	Enzyme	136	0.529	0.692	1.6062e-06	0.02		1	2	0	2017	2018
Alzheimer's Disease	C0002395	TYK2	7297	P29597	tyrosine kinase 2	Kinase	172	0.505	0.769	4.4963e-08	0.02		1	2	0	2010	2018
Alzheimer's Disease	C0002395	GGTLC4P	729838		gamma-glutamyltransferase light chain 4 pseudogene		165	0.513	0.846		0.02		1	2	0	2015	2019
Alzheimer's Disease	C0002395	TYR	7299	P14679	tyrosinase	Enzyme	281	0.473	0.808	4.9861e-32	0.02		1	2	0	2019	2019
Alzheimer's Disease	C0002395	TYRO3	7301	Q06418	TYRO3 protein tyrosine kinase	Kinase	109	0.559	0.769	8.3343e-10	0.02		1	2	0	2012	2019
Alzheimer's Disease	C0002395	TYRP1	7306	P17643	tyrosinase related protein 1	Enzyme	200	0.507	0.846	6.557e-25	0.02		1	2	0	1988	1992
Alzheimer's Disease	C0002395	UMOD	7369	P07911	uromodulin		164	0.52	0.846	3.0798e-17	0.02		1	2	0	2018	2019
Alzheimer's Disease	C0002395	UNG	7374	P13051	uracil DNA glycosylase		66	0.617	0.654	0.0017247	0.02		0.5	2	0	2007	2019
Alzheimer's Disease	C0002395	USF1	7391	P22415	upstream transcription factor 1		82	0.592	0.692	0.023545	0.02		0.5	2	0	2006	2012
Alzheimer's Disease	C0002395	USF2	7392	Q15853	upstream transcription factor 2, c-fos interacting		59	0.626	0.654	0.99253	0.02		0.5	2	0	2006	2016
Alzheimer's Disease	C0002395	VAV1	7409	P15498	vav guanine nucleotide exchange factor 1		103	0.556	0.769	0.99993	0.02		1	2	0	2018	2020
Alzheimer's Disease	C0002395	VIP	7432	P01282	vasoactive intestinal peptide	Signaling	376	0.437	0.846	0.00041995	0.02		1	2	0	2007	2019
Alzheimer's Disease	C0002395	VWF	7450	P04275	von Willebrand factor	Enzyme modulator	498	0.408	0.885	3.2187e-25	0.02		1	2	0	2010	2019
Alzheimer's Disease	C0002395	WNT1	7471	P04628	Wnt family member 1	Signaling	216	0.495	0.769	0.3263	0.02		1	2	0	2007	2019
Alzheimer's Disease	C0002395	XBP1P1	7495		X-box binding protein 1 pseudogene 1		42	0.653	0.692		0.02		1	2	0	2014	2018
Alzheimer's Disease	C0002395	YES1	7525	P07947	YES proto-oncogene 1, Src family tyrosine kinase	Kinase	64	0.638	0.577	4.0091e-05	0.02		1	2	0	2011	2018
Alzheimer's Disease	C0002395	CA2	760	P00918	carbonic anhydrase 2		210	0.506	0.808	1.6946e-06	0.02		1	2	0	2013	2013
Alzheimer's Disease	C0002395	SLC30A1	7779	Q9Y6M5	solute carrier family 30 member 1	Transporter	52	0.659	0.5	0.98532	0.02		1	2	0	2005	2016
Alzheimer's Disease	C0002395	AD10	780912		Alzheimer disease-10		15	0.743	0.269		0.02		1	2	0	2011	2018
Alzheimer's Disease	C0002395	CARD14	79092	Q9BXL6	caspase recruitment domain family member 14		126	0.546	0.846	1.2051e-19	0.02		0.5	2	0	2012	2018
Alzheimer's Disease	C0002395	CP20	7938		lymphocyte cytosol polypeptide, 20 kD		7	0.821	0.269		0.02		1	2	0	1996	1998
Alzheimer's Disease	C0002395	DHX40	79665	Q8IX18	DEAH-box helicase 40	Enzyme	64	0.608	0.769	0.7556	0.02		1	2	0	1988	2015
Alzheimer's Disease	C0002395	CALCR	799	P30988	calcitonin receptor	G-protein coupled receptor	282	0.464	0.846	3.1176e-09	0.02		1	2	0	2013	2016
Alzheimer's Disease	C0002395	NAA25	80018	Q14CX7	N-alpha-acetyltransferase 25, NatB auxiliary subunit	Enzyme	81	0.603	0.692	1	0.02		1	2	0	2000	2001
Alzheimer's Disease	C0002395	NR4A3	8013	Q92570	nuclear receptor subfamily 4 group A member 3	Nuclear receptor	186	0.502	0.808	0.9126	0.02		1	2	0	2005	2008
Alzheimer's Disease	C0002395	TET1	80312	Q8NFU7	tet methylcytosine dioxygenase 1		156	0.523	0.808	1	0.02		1	2	0	2008	2017
Alzheimer's Disease	C0002395	PPP1R2C	80316	O14990	PPP1R2C family member C	Enzyme modulator	231	0.478	0.846		0.02		1	2	0	2017	2018
Alzheimer's Disease	C0002395	LPAL2	80350	Q16609	lipoprotein(a) like 2, pseudogene	Enzyme	53	0.626	0.731		0.02		1	2	0	1998	2019
Alzheimer's Disease	C0002395	BHLHB9	80823	Q6PI77	basic helix-loop-helix family member b9		4	1	0.077	0.02025	0.02		1	2	0	2004	2011
Alzheimer's Disease	C0002395	NPL	80896	Q9BXD5	N-acetylneuraminate pyruvate lyase	Enzyme	34	0.663	0.577	1.5688e-07	0.02		1	2	0	2018	2019
Alzheimer's Disease	C0002395	CALR	811	P27797	calreticulin	Calcium-binding protein	487	0.413	0.923	0.89133	0.02		1	2	0	2000	2014
Alzheimer's Disease	C0002395	CAMK4	814	Q16566	calcium/calmodulin dependent protein kinase IV	Kinase	69	0.621	0.654	0.50957	0.02		1	2	0	2009	2017
Alzheimer's Disease	C0002395	SNX27	81609	Q96L92	sorting nexin 27		24	0.722	0.346	0.99977	0.02		1	2	0	2019	2019
Alzheimer's Disease	C0002395	CDR3	8163		Cerebellar degeneration-related autoantigen-3		233	0.472	0.808		0.02		1	2	0	2000	2017
Alzheimer's Disease	C0002395	CAMP	820	P49913	cathelicidin antimicrobial peptide		262	0.466	0.846	0.0043897	0.02		1	2	0	2017	2018
Alzheimer's Disease	C0002395	USP9X	8239	Q93008	ubiquitin specific peptidase 9 X-linked		255	0.502	0.846	1	0.02		1	2	0	2015	2017
Alzheimer's Disease	C0002395	BRAP	8315	Q7Z569	BRCA1 associated protein		82	0.612	0.769	3.7512e-06	0.02		1	2	0	2018	2019
Alzheimer's Disease	C0002395	ARHGAP24	83478	Q8N264	Rho GTPase activating protein 24		273	0.456	0.808	3.9495e-10	0.02		0.5	2	1	2009	2013
Alzheimer's Disease	C0002395	CRISPLD2	83716	Q9H0B8	cysteine rich secretory protein LCCL domain containing 2	Immune response	81	0.585	0.769	7.8157e-09	0.02		1	2	0	1989	1992
Alzheimer's Disease	C0002395	CASP7	840	P55210	caspase 7	Enzyme	83	0.581	0.654	5.3589e-05	0.02		1	2	0	2015	2016
Alzheimer's Disease	C0002395	SPARCL1	8404	Q14515	SPARC like 1	Signaling	69	0.604	0.615	5.6374e-10	0.02		1	2	1	2018	2019
Alzheimer's Disease	C0002395	MINDY4	84182	Q4G0A6	MINDY lysine 48 deubiquitinase 4		122	0.538	0.731	3.2175e-19	0.02		1	2	0	2006	2017
Alzheimer's Disease	C0002395	RHBDD1	84236	Q8TEB9	rhomboid domain containing 1	Enzyme	23	0.751	0.231	1.0582e-12	0.02		1	2	0	2016	2019
Alzheimer's Disease	C0002395	PPP1R9B	84687	Q96SB3	protein phosphatase 1 regulatory subunit 9B		42	0.678	0.423	0.99975	0.02		1	2	0	2017	2019
Alzheimer's Disease	C0002395	PTPN5	84867	P54829	protein tyrosine phosphatase non-receptor type 5		50	0.666	0.538	0.0014228	0.02		1	2	0	2012	2017
Alzheimer's Disease	C0002395	UBASH3B	84959	Q8TF42	ubiquitin associated and SH3 domain containing B		104	0.561	0.769	4.7054e-05	0.02		1	2	0	2003	2008
Alzheimer's Disease	C0002395	LGR5	8549	O75473	leucine rich repeat containing G protein-coupled receptor 5	G-protein coupled receptor	131	0.542	0.654	2.5019e-08	0.02		1	2	0	2019	2019
Alzheimer's Disease	C0002395	HSD17B6	8630	O14756	hydroxysteroid 17-beta dehydrogenase 6	Enzyme	82	0.592	0.692	0.34807	0.02		1	2	0	2017	2018
Alzheimer's Disease	C0002395	TNK1	8711	Q13470	tyrosine kinase non receptor 1	Kinase	12	0.769	0.269	2.6405e-08	0.02		1	2	1	2009	2018
Alzheimer's Disease	C0002395	CFLAR	8837	O15519	CASP8 and FADD like apoptosis regulator	Enzyme	215	0.485	0.846	0.99967	0.02		1	2	0	2015	2017
Alzheimer's Disease	C0002395	CCK	885	P06307	cholecystokinin		326	0.453	0.846	3.3034e-05	0.02		0.5	2	0	2012	2019
Alzheimer's Disease	C0002395	PER3	8863	P56645	period circadian regulator 3	Transcription factor	122	0.559	0.731	1.3661e-17	0.02		0.5	2	0	2012	2016
Alzheimer's Disease	C0002395	PER2	8864	O15055	period circadian regulator 2	Transcription factor	238	0.488	0.846	0.7148	0.02		1	2	0	2011	2018
Alzheimer's Disease	C0002395	ARHGEF7	8874	Q14155	Rho guanine nucleotide exchange factor 7		215	0.486	0.846	0.99995	0.02		1	2	0	1995	2014
Alzheimer's Disease	C0002395	WASF1	8936	Q92558	WASP family member 1	Cellular structure	132	0.547	0.808	0.99757	0.02		1	2	0	2016	2019
Alzheimer's Disease	C0002395	NAV3	89795	Q8IVL0	neuron navigator 3		46	0.653	0.615	1	0.02		1	2	0	2010	2015
Alzheimer's Disease	C0002395	CHRFAM7A	89832	P36544;Q494W8	CHRNA7 (exons 5-10) and FAM7A (exons A-E) fusion		39	0.659	0.385	0.00023228	0.02		1	2	0	2009	2014
Alzheimer's Disease	C0002395	HSPB3	8988	Q12988	heat shock protein family B (small) member 3		327	0.448	0.769	6.0944e-05	0.02		1	2	0	2013	2019
Alzheimer's Disease	C0002395	TRPA1	8989	O75762	transient receptor potential cation channel subfamily A member 1	Ion channel	160	0.546	0.846	7.2309e-35	0.02		1	2	0	2018	2019
Alzheimer's Disease	C0002395	HAP1	9001	P54257	huntingtin associated protein 1	Transporter	65	0.604	0.769	3.3512e-26	0.02		1	2	0	2012	2013
Alzheimer's Disease	C0002395	SOCS3	9021	O14543	suppressor of cytokine signaling 3	Enzyme modulator	375	0.434	0.808	0.74613	0.02		0.5	2	0	2015	2018
Alzheimer's Disease	C0002395	MCU	90550	Q8NE86	mitochondrial calcium uniporter	Ion channel	45	0.67	0.577	0.83258	0.02		1	2	0	2018	2020
Alzheimer's Disease	C0002395	CCT	907		cataract, congenital, total		75	0.588	0.769		0.02		1	2	0	2014	2014
Alzheimer's Disease	C0002395	CREB3L1	90993	Q96BA8	cAMP responsive element binding protein 3 like 1		88	0.601	0.615	0.98488	0.02		1	2	0	2018	2018
Alzheimer's Disease	C0002395	LMF2	91289	Q9BU23	lipase maturation factor 2		5	0.89	0.154	2.3979e-50	0.02		1	2	0	2016	2016
Alzheimer's Disease	C0002395	SYNGR1	9145	O43759	synaptogyrin 1	Transporter	17	0.736	0.346	0.45121	0.02		1	2	0	2019	2020
Alzheimer's Disease	C0002395	IL1RL1	9173	Q01638	interleukin 1 receptor like 1	Receptor	117	0.547	0.731	1.4407e-12	0.02		1	2	0	2016	2018
Alzheimer's Disease	C0002395	ARHGEF2	9181	Q92974	Rho/Rac guanine nucleotide exchange factor 2		205	0.502	0.769	1	0.02		1	2	0	2017	2018
Alzheimer's Disease	C0002395	SLC33A1	9197	O00400	solute carrier family 33 member 1	Transporter	170	0.529	0.769	9.8902e-05	0.02		1	2	0	2014	2017
Alzheimer's Disease	C0002395	NOG	9241	Q13253	noggin		206	0.518	0.731	0.89026	0.02		1	2	0	2009	2013
Alzheimer's Disease	C0002395	CD8A	925	P01732	CD8a molecule		87	0.587	0.769	1.6806e-05	0.02		1	2	0	2007	2014
Alzheimer's Disease	C0002395	TSPOAP1	9256	O95153	TSPO associated protein 1		8	0.931	0.115	0.00844	0.02		1	2	1	2018	2019
Alzheimer's Disease	C0002395	SOCS6	9306	O14544	suppressor of cytokine signaling 6	Enzyme modulator	57	0.631	0.615	0.98865	0.02		0.5	2	0	2015	2019
Alzheimer's Disease	C0002395	KLF4	9314	O43474	Kruppel like factor 4	Nucleic acid binding	307	0.449	0.769	0.99714	0.02		1	2	0	2017	2018
Alzheimer's Disease	C0002395	CGB5	93659	P0DN86	chorionic gonadotropin subunit beta 5		83	0.579	0.654	0.025362	0.02		1	2	0	2018	2019
Alzheimer's Disease	C0002395	FTMT	94033	Q8N4E7	ferritin mitochondrial	Storage	29	0.686	0.423	0.0056072	0.02		1	2	0	2011	2017
Alzheimer's Disease	C0002395	CD80	941	P33681	CD80 molecule		233	0.475	0.769	0.010898	0.02		1	2	0	2015	2016
Alzheimer's Disease	C0002395	CGB8	94115	P0DN86	chorionic gonadotropin subunit beta 8		79	0.585	0.654	0.015956	0.02		1	2	0	2018	2019
Alzheimer's Disease	C0002395	OPN4	94233	Q9UHM6	opsin 4	G-protein coupled receptor	87	0.579	0.769	9.0073e-13	0.02		1	2	0	2019	2019
Alzheimer's Disease	C0002395	FOXQ1	94234	Q9C009	forkhead box Q1	Transcription factor	67	0.61	0.615	0.61849	0.02		1	2	0	2018	2019
Alzheimer's Disease	C0002395	AIM2	9447	O14862	absent in melanoma 2		167	0.521	0.769	2.1942e-09	0.02		1	2	0	2017	2019
Alzheimer's Disease	C0002395	HOMER1	9456	Q86YM7	homer scaffold protein 1		85	0.636	0.538	0.9992	0.02		1	2	0	2012	2016
Alzheimer's Disease	C0002395	ATG5	9474	Q9H1Y0	autophagy related 5	Transporter	282	0.462	0.885	0.97758	0.02		1	2	0	2018	2019
Alzheimer's Disease	C0002395	NAPSA	9476	O96009	napsin A aspartic peptidase	Enzyme	89	0.576	0.654	7.1709e-14	0.02		1	2	0	2000	2001
Alzheimer's Disease	C0002395	ADAMTS3	9508	O15072	ADAM metallopeptidase with thrombospondin type 1 motif 3	Enzyme	116	0.581	0.808	1.0278e-10	0.02		1	2	0	2009	2017
Alzheimer's Disease	C0002395	GDF15	9518	Q99988	growth differentiation factor 15	Signaling	389	0.429	0.808	3.0133e-07	0.02		1	2	0	2015	2018
Alzheimer's Disease	C0002395	NPEPPS	9520	P55786	aminopeptidase puromycin sensitive	Enzyme	172	0.519	0.808	1	0.02		1	2	0	2006	2018
Alzheimer's Disease	C0002395	VPS26A	9559	O75436	VPS26, retromer complex component A	Transporter	8	0.821	0.269	0.61411	0.02		1	2	0	2005	2013
Alzheimer's Disease	C0002395	CD47	961	Q08722	CD47 molecule		253	0.468	0.769	0.91924	0.02		1	2	0	2012	2018
Alzheimer's Disease	C0002395	CLSTN3	9746	Q9BQT9	calsyntenin 3	Calcium-binding protein	8	0.792	0.423	0.97016	0.02		1	2	0	2016	2019
Alzheimer's Disease	C0002395	SNPH	9751	O15079	syntaphilin	Transporter	11	0.839	0.192	0.97082	0.02		1	2	0	2017	2017
Alzheimer's Disease	C0002395	SCRN1	9805	Q12765	secernin 1		30	0.695	0.538	0.002489	0.02		1	2	0	2013	2019
Alzheimer's Disease	C0002395	NCAPD2	9918	Q15021	non-SMC condensin I complex subunit D2	Nucleic acid binding	19	0.76	0.346	1.0776e-12	0.02		1	2	1	2008	2014
Alzheimer's Disease	C0002395	NR1I3	9970	Q14994	nuclear receptor subfamily 1 group I member 3	Nuclear receptor	318	0.448	0.846	3.5259e-08	0.02		1	2	0	2006	2007
Alzheimer's Disease	C0002395	ADA	100	P00813	adenosine deaminase	Enzyme	379	0.44	0.885	2.8825e-12	0.01		1	1	0	2018	2018
Alzheimer's Disease	C0002395	CDH2	1000	P19022	cadherin 2		135	0.535	0.731	0.99171	0.01		1	1	0	2007	2007
Alzheimer's Disease	C0002395	CDKN2B-AS1	100048912		CDKN2B antisense RNA 1		213	0.491	0.769		0.01		1	1	2	2011	2011
Alzheimer's Disease	C0002395	KCNE3	10008	Q9Y6H6	potassium voltage-gated channel subfamily E regulatory subunit 3	Ion channel	48	0.666	0.423	0.4682	0.01		1	1	0	2007	2007
Alzheimer's Disease	C0002395	TANK	10010	Q92844	TRAF family member associated NFKB activator		34	0.678	0.5	0.83828	0.01		1	1	0	2009	2009
Alzheimer's Disease	C0002395	SRA1	10011	Q9HD15	steroid receptor RNA activator 1		102	0.568	0.615	5.19e-06	0.01		1	1	0	2004	2004
Alzheimer's Disease	C0002395	MIR873	100126316		microRNA 873		67	0.601	0.538		0.01		1	1	0	2018	2018
Alzheimer's Disease	C0002395	MIR301B	100126318		microRNA 301b		34	0.674	0.423		0.01		0	1	0	2017	2017
Alzheimer's Disease	C0002395	MIR937	100126338		microRNA 937		16	0.78	0.269		0.01		1	1	0	2015	2015
Alzheimer's Disease	C0002395	ACE3P	100129123		angiotensin I converting enzyme 3, pseudogene		1	1	0.077		0.01		1	1	0	2018	2018
Alzheimer's Disease	C0002395	SOD2-OT1	100129518		SOD2 overlapping transcript 1		23	0.722	0.5		0.01		1	1	0	2001	2001
Alzheimer's Disease	C0002395	AD14	100188754		Alzheimer disease 14		11	0.821	0.192		0.01		1	1	0	2009	2009
Alzheimer's Disease	C0002395	MFT2	100188881		Trichoepithelioma, multiple familial, 2		75	0.601	0.692		0.01		1	1	0	2020	2020
Alzheimer's Disease	C0002395	SH2B3	10019	Q9UQQ2	SH2B adaptor protein 3		212	0.527	0.692	0.00010289	0.01		1	1	0	2015	2015
Alzheimer's Disease	C0002395	GNE	10020	Q9Y223	glucosamine (UDP-N-acetyl)-2-epimerase/N-acetylmannosamine kinase	Enzyme	118	0.61	0.692	2.4844e-16	0.01		1	1	0	2018	2018
Alzheimer's Disease	C0002395	TSPY10	100289087	P0CV98;P0CW01;Q01534	testis specific protein Y-linked 10		40	0.659	0.385	0.28371	0.01		1	1	0	2012	2012
Alzheimer's Disease	C0002395	DEFB4B	100289462	O15263	defensin beta 4B		166	0.51	0.769	0.067977	0.01		1	1	0	2016	2016
Alzheimer's Disease	C0002395	MIR1246	100302142		microRNA 1246		76	0.592	0.808		0.01		1	1	0	2017	2017
Alzheimer's Disease	C0002395	MIR1229	100302156		microRNA 1229		8	0.792	0.231		0.01		1	1	1	2016	2016
Alzheimer's Disease	C0002395	MIR1306	100302197		microRNA 1306		17	0.736	0.308		0.01		1	1	0	2012	2012
Alzheimer's Disease	C0002395	MIR664A	100302234		microRNA 664a		43	0.644	0.538		0.01		1	1	0	2016	2016
Alzheimer's Disease	C0002395	MIR1908	100302263		microRNA 1908		37	0.67	0.577		0.01		1	1	0	2018	2018
Alzheimer's Disease	C0002395	FAS-AS1	100302740		FAS antisense RNA 1		29	0.695	0.538		0.01		1	1	0	1988	1988
Alzheimer's Disease	C0002395	PARK16	100359403		Parkinson disease 16 (susceptibility)		5	0.861	0.077		0.01		0	1	0	2013	2013
Alzheimer's Disease	C0002395	MIR320E	100422913		microRNA 320e		6	0.821	0.269		0.01		1	1	0	2016	2016
Alzheimer's Disease	C0002395	SH2D3C	10044	Q8N5H7	SH2 domain containing 3C		21	0.729	0.346	0.00035085	0.01		1	1	0	2018	2018
Alzheimer's Disease	C0002395	MTRNR2L12	100463498	P0DMP1	MT-RNR2 like 12		9	0.821	0.231		0.01		1	1	0	2015	2015
Alzheimer's Disease	C0002395	LINC00672	100505576		long intergenic non-protein coding RNA 672		3	0.89	0.154		0.01		1	1	0	2019	2019
Alzheimer's Disease	C0002395	OCLN	100506658	Q16625	occludin		195	0.507	0.846	8.5583e-07	0.01		1	1	0	2019	2019
Alzheimer's Disease	C0002395	SNHG19	100507303		small nucleolar RNA host gene 19		1	1	0.077		0.01		1	1	0	2019	2019
Alzheimer's Disease	C0002395	MICA	100507436	Q29983	MHC class I polypeptide-related sequence A		248	0.473	0.846	0.0049697	0.01		1	1	0	2009	2009
Alzheimer's Disease	C0002395	SOX21-AS1	100507533		SOX21 antisense divergent transcript 1		19	0.751	0.346		0.01		1	1	0	2019	2019
Alzheimer's Disease	C0002395	TMX2-CTNND1	100528016		TMX2-CTNND1 readthrough (NMD candidate)		138	0.538	0.769		0.01		1	1	0	2018	2018
Alzheimer's Disease	C0002395	FXYD6-FXYD2	100533181		FXYD6-FXYD2 readthrough		3	0.89	0.231	0.85025	0.01		1	1	0	2010	2010
Alzheimer's Disease	C0002395	P2RX5-TAX1BP3	100533970		P2RX5-TAX1BP3 readthrough (NMD candidate)		91	0.588	0.769		0.01		1	1	0	2017	2017
Alzheimer's Disease	C0002395	MIR4668	100616114		microRNA 4668		6	0.821	0.154		0.01		1	1	0	2017	2017
Alzheimer's Disease	C0002395	MIR4487	100616222		microRNA 4487		5	0.839	0.154		0.01		1	1	0	2018	2018
Alzheimer's Disease	C0002395	IL18BP	10068	O95998	interleukin 18 binding protein		75	0.603	0.731	1.484e-08	0.01		0	1	0	2012	2012
Alzheimer's Disease	C0002395	PQBP1	10084	O60828	polyglutamine binding protein 1	Transcription factor	118	0.57	0.654	0.78935	0.01		1	1	0	2018	2018
Alzheimer's Disease	C0002395	GDNF-AS1	100861519		GDNF antisense RNA 1		8	0.861	0.115		0.01		1	1	0	2011	2011
Alzheimer's Disease	C0002395	CERT1	10087	Q9Y5P4	ceramide transporter 1	Transporter	71	0.674	0.5	0.66702	0.01		1	1	0	2012	2012
Alzheimer's Disease	C0002395	LINC-ROR	100885779		long intergenic non-protein coding RNA, regulator of reprogramming		108	0.548	0.769		0.01		0	1	0	2006	2006
Alzheimer's Disease	C0002395	ACTR2	10097	P61160	actin related protein 2	Cellular structure	45	0.659	0.654	0.99896	0.01		0	1	0	2020	2020
Alzheimer's Disease	C0002395	TSPAN3	10099	O60637	tetraspanin 3		11	0.769	0.192	0.059759	0.01		1	1	0	2017	2017
Alzheimer's Disease	C0002395	NOTCH2NLC	100996717	P0DPK4;Q7Z3S9	notch 2 N-terminal like C		10	0.78	0.192		0.01		1	1	0	2019	2019
Alzheimer's Disease	C0002395	CTDSP2	10106	O14595	CTD small phosphatase 2		7	0.839	0.192	0.11425	0.01		1	1	0	2007	2007
Alzheimer's Disease	C0002395	OPN1MW3	101060233	P04001;P0DN77;P0DN78	opsin 1, medium wave sensitive 3		80	0.601	0.769		0.01		1	1	0	2017	2017
Alzheimer's Disease	C0002395	BCAP31	10134	P51572	B cell receptor associated protein 31	Transporter	101	0.579	0.808	0.43366	0.01		1	1	0	2019	2019
Alzheimer's Disease	C0002395	NAMPT	10135	P43490	nicotinamide phosphoribosyltransferase	Signaling	199	0.502	0.808	0.97914	0.01		1	1	0	2019	2019
Alzheimer's Disease	C0002395	LINC01080	101515984		long intergenic non-protein coding RNA 1080		2	0.931	0.077		0.01		1	1	0	2015	2015
Alzheimer's Disease	C0002395	WASF2	10163	Q9Y6W5	WASP family member 2	Cellular structure	95	0.585	0.769	0.97567	0.01		1	1	0	2019	2019
Alzheimer's Disease	C0002395	MPHOSPH6	10200	Q99547	M-phase phosphoprotein 6		24	0.729	0.308	0.0004107	0.01		1	1	0	2009	2009
Alzheimer's Disease	C0002395	EIF1	10209	P41567	eukaryotic translation initiation factor 1		37	0.653	0.577	0.8307	0.01		1	1	0	2019	2019
Alzheimer's Disease	C0002395	TOPORS	10210	Q9NS56	TOP1 binding arginine/serine rich protein	Enzyme	54	0.659	0.538	0.99904	0.01		1	1	0	2018	2018
Alzheimer's Disease	C0002395	DDX39A	10212	O00148	DExD-box helicase 39A		37	0.674	0.692	0.60151	0.01		1	1	0	2008	2008
Alzheimer's Disease	C0002395	OLIG2	10215	Q13516	oligodendrocyte transcription factor 2	Enzyme	104	0.56	0.577	0.094592	0.01		1	1	0	2009	2009
Alzheimer's Disease	C0002395	CALCOCO2	10241	Q13137	calcium binding and coiled-coil domain 2		21	0.722	0.423	0.0001027	0.01		1	1	0	2014	2014
Alzheimer's Disease	C0002395	RABEPK	10244	Q7Z6M1	Rab9 effector protein with kelch motifs		112	0.553	0.692	2.8422e-11	0.01		1	1	0	2017	2017
Alzheimer's Disease	C0002395	MIR6840	102466747		microRNA 6840		3	0.931	0.192		0.01		0	1	0	2020	2020
Alzheimer's Disease	C0002395	MIR6845	102466748		microRNA 6845		1	1	0.077		0.01		1	1	0	2018	2018
Alzheimer's Disease	C0002395	GLYAT	10249	Q6IB77	glycine-N-acyltransferase		27	0.729	0.462	3.6418e-08	0.01		1	1	0	2017	2017
Alzheimer's Disease	C0002395	CDK9	1025	P50750	cyclin dependent kinase 9	Kinase	204	0.498	0.769	8.893e-05	0.01		1	1	0	2010	2010
Alzheimer's Disease	C0002395	STAM2	10254	O75886	signal transducing adaptor molecule 2		29	0.7	0.5	1.0416e-05	0.01		1	1	0	2019	2019
Alzheimer's Disease	C0002395	ABCC4	10257	O15439	ATP binding cassette subfamily C member 4	Transporter	146	0.536	0.769	1.0674e-07	0.01		1	1	0	2010	2010
Alzheimer's Disease	C0002395	RAMP2	10266	O60895	receptor activity modifying protein 2	Receptor	60	0.626	0.654	0.051127	0.01		1	1	0	2016	2016
Alzheimer's Disease	C0002395	LOC102723407	102723407		immunoglobulin heavy variable 4-38-2-like		159	0.514	0.769		0.01		1	1	0	2009	2009
Alzheimer's Disease	C0002395	LOC102724334	102724334	P57053	histone H2B type F-S-like		22	0.711	0.615		0.01		1	1	0	2016	2016
Alzheimer's Disease	C0002395	APC2	10297	O95996	APC regulator of WNT signaling pathway 2		108	0.582	0.654	0.99994	0.01		1	1	0	2011	2011
Alzheimer's Disease	C0002395	APBB3	10307	O95704	amyloid beta precursor protein binding family B member 3		27	0.716	0.538	5.0783e-10	0.01		1	1	0	1999	1999
Alzheimer's Disease	C0002395	TCIRG1	10312	Q13488	T cell immune regulator 1, ATPase H+ transporting V0 subunit a3	Transporter	146	0.565	0.692	2.3981e-13	0.01		1	1	0	2018	2018
Alzheimer's Disease	C0002395	LANCL1	10314	O43813	LanC like 1		113	0.552	0.692	1.0827e-11	0.01		1	1	0	2017	2017
Alzheimer's Disease	C0002395	LAMC3	10319	Q9Y6N6	laminin subunit gamma 3	Enzyme modulator	30	0.722	0.308	1.3704e-23	0.01		1	1	0	2015	2015
Alzheimer's Disease	C0002395	CDKN2D	1032	P55273	cyclin dependent kinase inhibitor 2D		110	0.547	0.769	0.49473	0.01		1	1	0	2012	2012
Alzheimer's Disease	C0002395	TLR6	10333	Q9Y2C9	toll like receptor 6		106	0.556	0.769	2.2508e-05	0.01		1	1	0	2017	2017
Alzheimer's Disease	C0002395	CCL26	10344	Q9Y258	C-C motif chemokine ligand 26	Signaling	60	0.617	0.654	0.010114	0.01		1	1	0	2010	2010
Alzheimer's Disease	C0002395	WARS2	10352	Q9UGM6	tryptophanyl tRNA synthetase 2, mitochondrial		110	0.617	0.577	0.050885	0.01		1	1	0	2007	2007
Alzheimer's Disease	C0002395	NPM3	10360	O75607	nucleophosmin/nucleoplasmin 3	Chaperone	5	0.861	0.192	0.069498	0.01		1	1	0	2016	2016
Alzheimer's Disease	C0002395	SEMA3A	10371	Q14563	semaphorin 3A	Signaling	202	0.5	0.808	0.9779	0.01		1	1	0	2010	2010
Alzheimer's Disease	C0002395	TUBB4B	10383	P68371	tubulin beta 4B class IVb	Cellular structure	46	0.65	0.654	0.80877	0.01		1	1	0	2019	2019
Alzheimer's Disease	C0002395	SYCP2	10388	Q9BX26	synaptonemal complex protein 2		13	0.751	0.346	1	0.01		1	1	0	2007	2007
Alzheimer's Disease	C0002395	RACK1	10399	P63244	receptor for activated C kinase 1		118	0.545	0.808	0.99836	0.01		1	1	0	2006	2006
Alzheimer's Disease	C0002395	ADARB1	104	P78563	adenosine deaminase RNA specific B1	Enzyme	85	0.588	0.654	0.80347	0.01		1	1	0	2014	2014
Alzheimer's Disease	C0002395	PEMT	10400	Q9UBM1	phosphatidylethanolamine N-methyltransferase		43	0.653	0.538	0.23456	0.01		1	1	1	2012	2012
Alzheimer's Disease	C0002395	SPAG11B	10407	Q08648;Q6PDA7	sperm associated antigen 11B		44	0.65	0.731	0.027751	0.01		1	1	0	2005	2005
Alzheimer's Disease	C0002395	CDSN	1041	Q15517	corneodesmosin		101	0.585	0.731	0.46391	0.01		1	1	0	2018	2018
Alzheimer's Disease	C0002395	IFITM3	10410	Q01628	interferon induced transmembrane protein 3		60	0.626	0.385	0.030466	0.01		1	1	0	2017	2017
Alzheimer's Disease	C0002395	YAP1	10413	P46937	Yes associated protein 1	Enzyme modulator	374	0.432	0.808	0.99918	0.01		1	1	0	2018	2018
Alzheimer's Disease	C0002395	PRMT5	10419	O14744	protein arginine methyltransferase 5	Epigenetic regulator	131	0.539	0.769	0.99999	0.01		1	1	0	2015	2015
Alzheimer's Disease	C0002395	CFDP1	10428	Q9UEE9	craniofacial development protein 1		71	0.619	0.615	0.0036535	0.01		1	1	0	1999	1999
Alzheimer's Disease	C0002395	FAM3C	10447	Q92520	FAM3 metabolism regulating signaling molecule C		32	0.691	0.538	0.096904	0.01		1	1	0	2016	2016
Alzheimer's Disease	C0002395	GPNMB	10457	Q14956	glycoprotein nmb	Signaling	103	0.566	0.692	2.8803e-27	0.01		1	1	0	2018	2018
Alzheimer's Disease	C0002395	COG5	10466	Q9UP83	component of oligomeric golgi complex 5		71	0.656	0.538	9.7667e-20	0.01		1	1	0	2016	2016
Alzheimer's Disease	C0002395	ATP5PD	10476	O75947	ATP synthase peripheral stalk subunit d	Transporter	12	0.78	0.346	0.00045999	0.01		1	1	0	2014	2014
Alzheimer's Disease	C0002395	CEACAM5	1048	P06731	CEA cell adhesion molecule 5		428	0.42	0.846	4.1625e-10	0.01		1	1	0	2009	2009
Alzheimer's Disease	C0002395	NXF1	10482	Q9UBU9	nuclear RNA export factor 1	Nucleic acid binding	141	0.531	0.885	0.9763	0.01		1	1	0	2007	2007
Alzheimer's Disease	C0002395	SEMA4D	10507	Q92854	semaphorin 4D	Signaling	109	0.564	0.769	0.97472	0.01		1	1	0	2010	2010
Alzheimer's Disease	C0002395	HYOU1	10525	Q9Y4L1	hypoxia up-regulated 1		66	0.633	0.731	0.86105	0.01		1	1	0	2018	2018
Alzheimer's Disease	C0002395	ZNRD2	10534	O60232	zinc ribbon domain containing 2		311	0.443	0.769	1.8426e-07	0.01		1	1	0	2008	2008
Alzheimer's Disease	C0002395	THRA1/BTR	105371807		uncharacterized LOC105371807		29	0.686	0.654		0.01		1	1	0	2011	2011
Alzheimer's Disease	C0002395	PRDX4	10549	Q13162	peroxiredoxin 4	Enzyme	59	0.619	0.692	0.026755	0.01		1	1	0	2019	2019
Alzheimer's Disease	C0002395	CECR	1055		cat eye syndrome chromosome region		81	0.599	0.731		0.01		1	1	0	2016	2016
Alzheimer's Disease	C0002395	SLC35A1	10559	P78382	solute carrier family 35 member A1	Transporter	99	0.601	0.654	0.68262	0.01		1	1	0	2010	2010
Alzheimer's Disease	C0002395	CCT2	10576	P78371	chaperonin containing TCP1 subunit 2	Chaperone	38	0.656	0.577	0.99853	0.01		1	1	0	2020	2020
Alzheimer's Disease	C0002395	NPC2	10577	P61916	NPC intracellular cholesterol transporter 2		81	0.612	0.769	0.0017755	0.01		1	1	0	2007	2007
Alzheimer's Disease	C0002395	TXNRD2	10587	Q9NNW7	thioredoxin reductase 2	Enzyme	134	0.548	0.731	3.4688e-11	0.01		1	1	0	2017	2017
Alzheimer's Disease	C0002395	CAMKK2	10645	Q96RR4	calcium/calmodulin dependent protein kinase kinase 2	Kinase	62	0.617	0.654	0.091625	0.01		1	1	0	2018	2018
Alzheimer's Disease	C0002395	CST12P	106478911		cystatin 12, pseudogene		51	0.641	0.615		0.01		1	1	0	2010	2010
Alzheimer's Disease	C0002395	SIRT1-AS	106633813		SIRT1 antisense RNA		44	0.67	0.615		0.01		1	1	0	2017	2017
Alzheimer's Disease	C0002395	CD226	10666	Q15762	CD226 molecule		124	0.548	0.769	0.03921	0.01		1	1	0	2019	2019
Alzheimer's Disease	C0002395	DCTN6	10671	O00399	dynactin subunit 6	Cellular structure	315	0.442	0.769	0.055741	0.01		1	1	0	2008	2008
Alzheimer's Disease	C0002395	USP39	10713	Q53GS9	ubiquitin specific peptidase 39	Enzyme	39	0.656	0.385	0.01038	0.01		1	1	0	2012	2012
Alzheimer's Disease	C0002395	NRG3	10718	P56975	neuregulin 3	Signaling	43	0.67	0.615	0.10947	0.01		1	1	5	2014	2014
Alzheimer's Disease	C0002395	CFL1	1072	P23528	cofilin 1		153	0.529	0.769	0.55563	0.01		1	1	0	2019	2019
Alzheimer's Disease	C0002395	CHL1	10752	O00533	cell adhesion molecule L1 like		73	0.603	0.654	8.889e-12	0.01		1	1	0	2018	2018
Alzheimer's Disease	C0002395	DHS	10774		dehydrated hereditary stomatocytosis		16	0.769	0.423		0.01		1	1	0	2017	2017
Alzheimer's Disease	C0002395	ARPP19	10776	P56211	cAMP regulated phosphoprotein 19		7	0.839	0.231	0.77371	0.01		1	1	0	2001	2001
Alzheimer's Disease	C0002395	ADCY2	108	Q08462	adenylate cyclase 2		30	0.695	0.308	0.99898	0.01		1	1	0	2012	2012
Alzheimer's Disease	C0002395	CFTR	1080	P13569	CF transmembrane conductance regulator	Ion channel	476	0.424	0.885	2.1735e-58	0.01		1	1	0	2003	2003
Alzheimer's Disease	C0002395	GJB6	10804	O95452	gap junction protein beta 6	Cell-cell junction	176	0.528	0.808	1.658e-07	0.01		1	1	0	2017	2017
Alzheimer's Disease	C0002395	HSPH1	10808	Q92598	heat shock protein family H (Hsp110) member 1		48	0.65	0.538	0.99822	0.01		1	1	0	2010	2010
Alzheimer's Disease	C0002395	WASF3	10810	Q9UPY6	WASP family member 3	Cellular structure	83	0.595	0.769	0.54018	0.01		1	1	0	2019	2019
Alzheimer's Disease	C0002395	ALDH1L1	10840	O75891	aldehyde dehydrogenase 1 family member L1	Enzyme	49	0.663	0.615	1.4114e-11	0.01		1	1	0	2018	2018
Alzheimer's Disease	C0002395	CCL27	10850	Q9Y4X3	C-C motif chemokine ligand 27	Signaling	185	0.502	0.846	0.013511	0.01		1	1	0	2019	2019
Alzheimer's Disease	C0002395	C1QL1	10882	O75973	complement C1q like 1		73	0.612	0.654	5.6243e-06	0.01		1	1	0	2012	2012
Alzheimer's Disease	C0002395	PRDX3	10935	P30048	peroxiredoxin 3	Enzyme	89	0.568	0.769	0.0042426	0.01		1	1	0	2001	2001
Alzheimer's Disease	C0002395	PRSS21	10942	Q9Y6M0	serine protease 21	Enzyme	34	0.682	0.654	1.3247e-07	0.01		1	1	0	2014	2014
Alzheimer's Disease	C0002395	EBNA1BP2	10969	Q99848	EBNA1 binding protein 2		116	0.55	0.692	1.3668e-09	0.01		1	1	0	2017	2017
Alzheimer's Disease	C0002395	COPS5	10987	Q92905	COP9 signalosome subunit 5	Enzyme	101	0.566	0.769	0.99925	0.01		1	1	0	2005	2005
Alzheimer's Disease	C0002395	ERVK-32	110006328		endogenous retrovirus group K member 32, envelope		158	0.522	0.692		0.01		1	1	0	1999	1999
Alzheimer's Disease	C0002395	IL24	11009	Q13007	interleukin 24		202	0.498	0.769	5.8826e-07	0.01		1	1	0	2017	2017
Alzheimer's Disease	C0002395	RAB31	11031	Q13636	RAB31, member RAS oncogene family		36	0.674	0.577	0.0012566	0.01		1	1	0	2018	2018
Alzheimer's Disease	C0002395	LOC110366354	110366354		CYP3A4 5' regulatory region		12	0.769	0.269		0.01		1	1	0	2020	2020
Alzheimer's Disease	C0002395	ADRM1	11047	Q16186	adhesion regulating molecule 1		51	0.633	0.538	0.99704	0.01		1	1	0	2019	2019
Alzheimer's Disease	C0002395	CHD1	1105	O14646	chromodomain helicase DNA binding protein 1		75	0.628	0.692	1	0.01		1	1	0	2019	2019
Alzheimer's Disease	C0002395	RAPGEF4	11069	Q8WZA2	Rap guanine nucleotide exchange factor 4	Enzyme modulator	51	0.647	0.538	0.99218	0.01		0	1	1	2016	2016
Alzheimer's Disease	C0002395	STMN2	11075	Q93045	stathmin 2		28	0.674	0.5	0.97687	0.01		1	1	0	2013	2013
Alzheimer's Disease	C0002395	RER1	11079	O15258	retention in endoplasmic reticulum sorting receptor 1		14	0.821	0.231	0.37879	0.01		1	1	0	2017	2017
Alzheimer's Disease	C0002395	MNS16A	110806265		MNS16A minisatellite promoter		35	0.663	0.5		0.01		1	1	0	2017	2017
Alzheimer's Disease	C0002395	STIN2-VNTR	110806307		serotonin transporter intronic VNTR enhancer		55	0.636	0.538		0.01		1	1	0	2007	2007
Alzheimer's Disease	C0002395	FAF1	11124	Q9UNN5	Fas associated factor 1		49	0.666	0.731	0.99895	0.01		1	1	0	2008	2008
Alzheimer's Disease	C0002395	SLC7A9	11136	P82251	solute carrier family 7 member 9	Transporter	48	0.666	0.692	9.0644e-10	0.01		1	1	0	2008	2008
Alzheimer's Disease	C0002395	TBC1D8	11138	O95759	TBC1 domain family member 8	Enzyme	23	0.76	0.346	5.5998e-13	0.01		1	1	0	2002	2002
Alzheimer's Disease	C0002395	CHGB	1114	P05060	chromogranin B		70	0.599	0.654	2.3622e-07	0.01		1	1	0	2003	2003
Alzheimer's Disease	C0002395	CORO1A	11151	P31146	coronin 1A	Cellular structure	102	0.564	0.692	0.97024	0.01		1	1	0	2019	2019
Alzheimer's Disease	C0002395	WDR45	11152	Q9Y484	WD repeat domain 45		72	0.647	0.423	0.99145	0.01		1	1	0	2013	2013
Alzheimer's Disease	C0002395	WDHD1	11169	O75717	WD repeat and HMG-box DNA binding protein 1	Nucleic acid binding	161	0.529	0.846	4.3694e-18	0.01		1	1	0	2009	2009
Alzheimer's Disease	C0002395	WIF1	11197	Q9Y5W5	WNT inhibitory factor 1	Calcium-binding protein	171	0.507	0.731	1.3249e-09	0.01		1	1	0	2018	2018
Alzheimer's Disease	C0002395	IFT43	112752	Q96FT9	intraflagellar transport 43		84	0.617	0.577	1.8153e-11	0.01		1	1	0	1998	1998
Alzheimer's Disease	C0002395	STX1B	112755	P61266	syntaxin 1B	Transporter	58	0.65	0.308	0.98766	0.01		1	1	0	2018	2018
Alzheimer's Disease	C0002395	TREX1	11277	Q9NSU2	three prime repair exonuclease 1		241	0.517	0.808	0.57528	0.01		1	1	0	2018	2018
Alzheimer's Disease	C0002395	KLF8	11279	O95600	Kruppel like factor 8	Nucleic acid binding	55	0.628	0.462	0.0022471	0.01		1	1	0	2014	2014
[truncated: 1,398 more rows]

## Sheet: Targets of Melatonin
cid	chemicalid	chemicalname	genesymbol	geneid	taxname	taxid	interaction	pmids
896	D008550	Melatonin	AANAT2	30685	Danio rerio	7955	Melatonin inhibits the reaction [decamethrin results in decreased expression of AANAT2 mRNA]|[Melatonin co-treated with tanshinone II A sodium sulfonate] inhibits the reaction [decamethrin results in decreased expression of AANAT2 mRNA]	31765895
896	D008550	Melatonin	ABCB1	5243	Rattus norvegicus	10116	Melatonin inhibits the reaction [Methamphetamine results in decreased expression of ABCB1 protein]	28223141
896	D008550	Melatonin	ABCB6	10058	Mus musculus	10090	[ABCB6 gene mutant form results in decreased expression of CYP1A2 mRNA] inhibits the reaction [CYP1A2 protein results in increased metabolism of Melatonin]|ABCB6 gene mutant form results in decreased metabolism of Melatonin|[ABCB6 gene mutant form results in decreased expression of CYP1A2 protein] inhibits the reaction [CYP1A2 protein results in increased metabolism of Melatonin]	25623066
896	D008550	Melatonin	ACADS	35	Mus musculus	10090	Melatonin inhibits the reaction [[Maneb co-treated with Paraquat] results in decreased expression of ACADS mRNA]	23963992
896	D008550	Melatonin	ACAN	176	Homo sapiens	9606	Melatonin results in increased expression of ACAN mRNA	20738756
896	D008550	Melatonin	ACHE	43	Rattus norvegicus	10116	Melatonin inhibits the reaction [Cadmium results in decreased expression of ACHE]	22013727
896	D008550	Melatonin	ACHE	43	Rattus norvegicus	10116	Melatonin inhibits the reaction [Dexamethasone results in increased activity of ACHE protein]|Melatonin inhibits the reaction [Dexamethasone results in decreased activity of ACHE protein]	21986892
896	D008550	Melatonin	ACHE	43	Rattus norvegicus	10116	Melatonin inhibits the reaction [Dietary Fats results in increased expression of ACHE protein]|Melatonin inhibits the reaction [Ethanol results in increased expression of ACHE protein]|Melatonin inhibits the reaction [[Dietary Fats co-treated with Ethanol] results in increased expression of ACHE protein]	30372842
896	D008550	Melatonin	ACHE	43	Rattus norvegicus	10116	Melatonin inhibits the reaction [Streptozocin results in increased activity of ACHE protein]	19705549
896	D008550	Melatonin	ACTA2	59	Rattus norvegicus	10116	Melatonin inhibits the reaction [Carbon Tetrachloride results in increased expression of ACTA2 protein]	26882442
896	D008550	Melatonin	ADIPOQ	9370	Homo sapiens	9606	Melatonin results in decreased expression of ADIPOQ mRNA	20738756
896	D008550	Melatonin	ADORA2B	136	Mus musculus	10090	Melatonin results in decreased expression of ADORA2B mRNA|[Lipopolysaccharides co-treated with Melatonin] results in decreased expression of ADORA2B mRNA|Melatonin inhibits the reaction [Lipopolysaccharides results in increased expression of ADORA2B mRNA]	21461237
896	D008550	Melatonin	AGER	177	Mus musculus	10090	Melatonin inhibits the reaction [sodium arsenite results in increased expression of AGER protein]	29763682
896	D008550	Melatonin	AGT	183	Rattus norvegicus	10116	Melatonin results in decreased expression of AGT protein	19018803
896	D008550	Melatonin	AKR7A3	22977	Rattus norvegicus	10116	Melatonin inhibits the reaction [[Diethylnitrosamine co-treated with oxfendazole] results in increased expression of AKR7A3 mRNA]	20033131
896	D008550	Melatonin	AKT1	207	Homo sapiens	9606	Melatonin inhibits the reaction [cyfluthrin results in increased expression of AKT1 mRNA]	31330490
896	D008550	Melatonin	AKT1	207	Homo sapiens	9606	Melatonin results in increased phosphorylation of AKT1 protein	18078454
896	D008550	Melatonin	AKT1	207	Mus musculus	10090	Wortmannin promotes the reaction [Melatonin inhibits the reaction [S-Nitroso-N-Acetylpenicillamine results in decreased phosphorylation of AKT1 protein]]|2-(4-morpholinyl)-8-phenyl-4H-1-benzopyran-4-one promotes the reaction [Melatonin inhibits the reaction [S-Nitroso-N-Acetylpenicillamine results in decreased phosphorylation of AKT1 protein]]|Melatonin inhibits the reaction [S-Nitroso-N-Acetylpe…	21138475
896	D008550	Melatonin	AKT1	207	Mus musculus	10090	Melatonin inhibits the reaction [Lipopolysaccharides results in increased phosphorylation of AKT1 protein]	22225513
896	D008550	Melatonin	AKT1	207	Mus musculus	10090	Melatonin inhibits the reaction [[Maneb co-treated with Paraquat] results in decreased expression of AKT1 mRNA]	23963992
896	D008550	Melatonin	AKT1	207	Rattus norvegicus	10116	Melatonin inhibits the reaction [Carbon Tetrachloride results in increased expression of AKT1 mRNA]|[Melatonin co-treated with Folic Acid] inhibits the reaction [Carbon Tetrachloride results in increased expression of AKT1 mRNA]	23374533
896	D008550	Melatonin	ALAS1	211	Mus musculus	10090	Melatonin inhibits the reaction [Griseofulvin results in increased activity of ALAS1 protein]	24523661
896	D008550	Melatonin	ALB	213	Rattus norvegicus	10116	Melatonin inhibits the reaction [Doxorubicin results in decreased expression of ALB protein]	16652224
896	D008550	Melatonin	ALDH5A1	7915	Mus musculus	10090	Melatonin inhibits the reaction [[Maneb co-treated with Paraquat] results in decreased expression of ALDH5A1 mRNA]	23963992
896	D008550	Melatonin	ALPI	248	Bos taurus	9913	Melatonin inhibits the reaction [Reactive Oxygen Species results in decreased activity of ALPI protein]|Melatonin inhibits the reaction [perhydroxyl radical results in decreased activity of ALPI protein]	17705259
896	D008550	Melatonin	ALPL	249	Homo sapiens	9606	Melatonin results in increased expression of ALPL mRNA	20738756
896	D008550	Melatonin	AMY2A3	100043686	Rattus norvegicus	10116	tarazepide inhibits the reaction [Melatonin results in increased secretion of AMY2A3 protein]|Devazepide inhibits the reaction [Melatonin results in increased secretion of AMY2A3 protein]|Capsaicin inhibits the reaction [Melatonin results in increased secretion of AMY2A3 protein]|Melatonin results in increased secretion of AMY2A3 protein	15009505
896	D008550	Melatonin	AOX1	316	Homo sapiens	9606	Melatonin inhibits the reaction [cyfluthrin results in increased expression of AOX1 mRNA]	31330490
896	D008550	Melatonin	APP	351	Homo sapiens	9606	Melatonin affects the reaction [APP protein binds to APP protein]	18537544
896	D008550	Melatonin	APP	351	Homo sapiens	9606	Melatonin inhibits the reaction [Mercuric Chloride results in increased secretion of APP protein modified form]	10617124
896	D008550	Melatonin	APP	351	Mus musculus	10090	Melatonin analog results in decreased expression of APP protein|Melatonin results in decreased expression of APP protein	18231852
896	D008550	Melatonin	APP	351	Rattus norvegicus	10116	Melatonin inhibits the reaction [Aluminum Chloride results in increased expression of APP protein]|Melatonin inhibits the reaction [[Aluminum Chloride results in increased expression of APP protein] which results in increased abundance of amyloid beta-protein (1-42)]	33130240
896	D008550	Melatonin	APP	351	NULL	NULL	Melatonin inhibits the reaction [APP protein results in decreased expression of BCL2 mRNA]|Melatonin inhibits the reaction [APP protein results in increased activity of CASP3 protein]|Melatonin inhibits the reaction [APP protein results in increased expression of BAX mRNA]	15854745
896	D008550	Melatonin	AR	367	Mesocricetus auratus	10036	Melatonin inhibits the reaction [bis(4-hydroxyphenyl)sulfone results in decreased expression of AR protein]	33098627
896	D008550	Melatonin	AR	367	Rattus norvegicus	10116	[Melatonin co-treated with Ethanol] results in increased expression of AR protein|Melatonin results in increased expression of AR protein|Ethanol inhibits the reaction [Melatonin results in increased expression of AR protein]	23591044
896	D008550	Melatonin	ARNTL	406	Rattus norvegicus	10116	Melatonin affects the reaction [Rotenone affects the expression of ARNTL mRNA]	25430725
896	D008550	Melatonin	ARNTL	406	Rattus norvegicus	10116	Melatonin inhibits the reaction [Cadmium Chloride affects the expression of ARNTL]	23085516
896	D008550	Melatonin	ARNTL1A	58098	Danio rerio	7955	Melatonin affects the reaction [Cocaine affects the expression of ARNTL1A mRNA]	17622340
896	D008550	Melatonin	ASTL	431705	Mus musculus	10090	Melatonin inhibits the reaction [bisphenol A results in decreased expression of and affects the localization of ASTL protein]	28178360
896	D008550	Melatonin	ASTL	431705	Mus musculus	10090	Melatonin inhibits the reaction [Ethinyl Estradiol results in decreased expression of and affects the localization of ASTL protein]	31931096
896	D008550	Melatonin	ATF2	1386	Homo sapiens	9606	Melatonin inhibits the reaction [sodium arsenite results in increased expression of ATF2 protein modified form]|Melatonin inhibits the reaction [sodium arsenite results in increased expression of ATF2 protein]|Melatonin inhibits the reaction [sodium arsenite results in increased expression of ATF2 mRNA]	23591579
896	D008550	Melatonin	ATF4	468	Rattus norvegicus	10116	Melatonin inhibits the reaction [sodium arsenite results in increased expression of ATF4 protein]	17645694
896	D008550	Melatonin	ATF6	22926	Rattus norvegicus	10116	Melatonin inhibits the reaction [Methamphetamine results in increased expression of ATF6 protein]	28070110
896	D008550	Melatonin	ATF6	22926	Rattus norvegicus	10116	Melatonin inhibits the reaction [sodium arsenite results in increased activity of ATF6 protein]	18715270
896	D008550	Melatonin	ATP6V1C1	528	Mus musculus	10090	Melatonin inhibits the reaction [[Maneb co-treated with Paraquat] results in decreased expression of ATP6V1C1 mRNA]	23963992
896	D008550	Melatonin	BACE1	23621	Rattus norvegicus	10116	Melatonin inhibits the reaction [Aluminum Chloride results in increased expression of BACE1 protein]	33130240
896	D008550	Melatonin	BAD	572	Homo sapiens	9606	Melatonin promotes the reaction [YWHAB protein binds to BAD protein]|Melatonin results in increased phosphorylation of BAD protein	18078454
896	D008550	Melatonin	BAD	572	Mus musculus	10090	Melatonin inhibits the reaction [S-Nitroso-N-Acetylpenicillamine results in decreased phosphorylation of BAD protein]	21138475
896	D008550	Melatonin	BAD	572	Mus musculus	10090	Melatonin inhibits the reaction [sodium arsenite results in increased phosphorylation of BAD protein]	29763682
896	D008550	Melatonin	BAK1	578	Homo sapiens	9606	[Melatonin co-treated with Tretinoin] results in increased expression of BAK1 protein	10965999
896	D008550	Melatonin	BAK1	578	Mus musculus	10090	Melatonin inhibits the reaction [[Maneb co-treated with Paraquat] results in increased expression of BAK1 mRNA]	23963992
896	D008550	Melatonin	BAK1	578	Rattus norvegicus	10116	Melatonin inhibits the reaction [Indomethacin results in increased expression of BAK1 mRNA]	19220725
896	D008550	Melatonin	BAX	581	Bos taurus	9913	Melatonin analog results in decreased expression of BAX mRNA|Melatonin results in decreased expression of BAX mRNA	27233482
896	D008550	Melatonin	BAX	581	Homo sapiens	9606	[Doxorubicin co-treated with Melatonin] results in increased expression of BAX protein	20333787|33507000
896	D008550	Melatonin	BAX	581	Homo sapiens	9606	Doxorubicin promotes the reaction [Melatonin results in increased expression of BAX mRNA]|Melatonin results in increased expression of BAX mRNA	33507000
896	D008550	Melatonin	BAX	581	Homo sapiens	9606	[Melatonin co-treated with Tretinoin] results in increased expression of BAX protein	10965999
896	D008550	Melatonin	BAX	581	Homo sapiens	9606	Melatonin inhibits the reaction [BAX protein binds to BAX protein]	18339127
896	D008550	Melatonin	BAX	581	Homo sapiens	9606	Melatonin inhibits the reaction [Cisplatin affects the expression of BAX protein]	24799992
896	D008550	Melatonin	BAX	581	Homo sapiens	9606	Melatonin inhibits the reaction [cyfluthrin results in increased expression of BAX mRNA]	31330490
896	D008550	Melatonin	BAX	581	Homo sapiens	9606	Melatonin results in increased activity of and results in increased expression of BAX protein|Melatonin promotes the reaction [BID protein binds to BAX protein]	19552762
896	D008550	Melatonin	BAX	581	Homo sapiens	9606	Melatonin results in decreased expression of BAX protein	18078454
896	D008550	Melatonin	BAX	581	Homo sapiens	9606	Melatonin results in increased expression of BAX protein	19012662|33507000
896	D008550	Melatonin	BAX	581	Homo sapiens	9606	[Tretinoin co-treated with Melatonin] results in increased expression of BAX protein	9649124
896	D008550	Melatonin	BAX	581	Mus musculus	10090	Melatonin inhibits the reaction [[Maneb co-treated with Paraquat] results in increased expression of BAX mRNA]	23963992
896	D008550	Melatonin	BAX	581	Mus musculus	10090	Melatonin inhibits the reaction [[Paraquat co-treated with Maneb] results in increased expression of BAX protein]	20964710
896	D008550	Melatonin	BAX	581	Mus musculus	10090	Melatonin inhibits the reaction [S-Nitroso-N-Acetylpenicillamine results in increased expression of BAX protein]	21138475
896	D008550	Melatonin	BAX	581	Mus musculus	10090	Melatonin results in increased expression of BAX protein	14690559
896	D008550	Melatonin	BAX	581	Rattus norvegicus	10116	Melatonin inhibits the reaction [Gentamicins results in increased expression of BAX protein]	22526374
896	D008550	Melatonin	BAX	581	Rattus norvegicus	10116	Melatonin inhibits the reaction [Hydrogen Peroxide results in increased expression of BAX protein]	15683462|20041988
896	D008550	Melatonin	BAX	581	Rattus norvegicus	10116	Melatonin inhibits the reaction [Indomethacin results in increased expression of BAX mRNA]|Melatonin inhibits the reaction [Indomethacin affects the localization of BAX protein]	19220725
896	D008550	Melatonin	BAX	581	Rattus norvegicus	10116	Melatonin inhibits the reaction [Methionine results in increased expression of BAX protein]	16213988
896	D008550	Melatonin	BAX	581	Rattus norvegicus	10116	Melatonin results in decreased expression of BAX protein	15964511
896	D008550	Melatonin	BAX	581	Rattus norvegicus	10116	Melatonin results in increased expression of BAX mRNA	16499559
896	D008550	Melatonin	BAX	581	NULL	NULL	Melatonin inhibits the reaction [APP protein results in increased expression of BAX mRNA]	15854745
896	D008550	Melatonin	BCL2	596	Homo sapiens	9606	[Doxorubicin co-treated with Melatonin] results in decreased expression of BCL2 protein	20333787|33507000
896	D008550	Melatonin	BCL2	596	Homo sapiens	9606	Melatonin results in decreased expression of BCL2 mRNA|Melatonin results in decreased expression of BCL2 protein|Doxorubicin promotes the reaction [Melatonin results in decreased expression of BCL2 mRNA]	33507000
896	D008550	Melatonin	BCL2	596	Homo sapiens	9606	Melatonin affects the localization of BCL2 protein	18339127
896	D008550	Melatonin	BCL2	596	Homo sapiens	9606	[Melatonin co-treated with Tretinoin] results in decreased expression of BCL2 protein	10965999
896	D008550	Melatonin	BCL2	596	Homo sapiens	9606	Melatonin inhibits the reaction [Cisplatin affects the expression of BCL2 protein]	24799992
896	D008550	Melatonin	BCL2	596	Homo sapiens	9606	Melatonin promotes the reaction [Puromycin results in decreased expression of BCL2 protein]	21244482
896	D008550	Melatonin	BCL2	596	Homo sapiens	9606	Melatonin results in increased expression of BCL2 protein	18078454
896	D008550	Melatonin	BCL2	596	Homo sapiens	9606	[Tretinoin co-treated with Melatonin] results in decreased expression of BCL2 protein	9649124
896	D008550	Melatonin	BCL2	596	Mesocricetus auratus	10036	Melatonin inhibits the reaction [bis(4-hydroxyphenyl)sulfone results in decreased expression of BCL2 protein]	33098627
896	D008550	Melatonin	BCL2	596	Mus musculus	10090	Melatonin inhibits the reaction [[Maneb co-treated with Paraquat] results in decreased expression of BCL2 mRNA]	23963992
896	D008550	Melatonin	BCL2	596	Mus musculus	10090	Melatonin inhibits the reaction [S-Nitroso-N-Acetylpenicillamine results in decreased expression of BCL2 protein]	21138475
896	D008550	Melatonin	BCL2	596	Mus musculus	10090	Melatonin results in decreased expression of BCL2 protein	14690559
896	D008550	Melatonin	BCL2	596	Mus musculus	10090	Melatonin results in increased expression of BCL2 protein	12220328
896	D008550	Melatonin	BCL2	596	Rattus norvegicus	10116	Melatonin inhibits the reaction [decamethrin results in decreased expression of BCL2 protein]	18724894
896	D008550	Melatonin	BCL2	596	Rattus norvegicus	10116	Melatonin inhibits the reaction [Hydrogen Peroxide results in decreased expression of BCL2 protein]	20041988
896	D008550	Melatonin	BCL2	596	Rattus norvegicus	10116	Melatonin inhibits the reaction [Indomethacin results in decreased expression of BCL2 mRNA]	19220725
896	D008550	Melatonin	BCL2	596	Rattus norvegicus	10116	Melatonin inhibits the reaction [Methionine results in decreased expression of BCL2 protein]	16213988
896	D008550	Melatonin	BCL2	596	Rattus norvegicus	10116	Melatonin inhibits the reaction [sodium arsenite results in increased activity of BCL2 protein]	18715270
896	D008550	Melatonin	BCL2	596	Rattus norvegicus	10116	Melatonin inhibits the reaction [sodium arsenite results in increased expression of BCL2 protein]	17645694
896	D008550	Melatonin	BCL2	596	Rattus norvegicus	10116	Melatonin results in decreased expression of BCL2 mRNA	16499559
896	D008550	Melatonin	BCL2	596	Rattus norvegicus	10116	[Puromycin Aminonucleoside co-treated with Melatonin] results in increased expression of BCL2 protein	14993511
896	D008550	Melatonin	BCL2	596	Sus scrofa	9823	Melatonin inhibits the reaction [Malathion results in decreased expression of BCL2 mRNA]|Melatonin results in increased expression of BCL2 mRNA	31535366
896	D008550	Melatonin	BCL2	596	NULL	NULL	Melatonin inhibits the reaction [APP protein results in decreased expression of BCL2 mRNA]	15854745
896	D008550	Melatonin	BCL2L1	598	Homo sapiens	9606	Melatonin promotes the reaction [Puromycin results in decreased expression of BCL2L1 protein]	21244482
896	D008550	Melatonin	BCL2L1	598	Rattus norvegicus	10116	Melatonin inhibits the reaction [Indomethacin results in decreased expression of BCL2L1 mRNA]	19220725
896	D008550	Melatonin	BDNF	627	Mus musculus	10090	Melatonin inhibits the reaction [Scopolamine results in decreased expression of BDNF protein]	29476728
896	D008550	Melatonin	BDNF	627	Rattus norvegicus	10116	Melatonin inhibits the reaction [[Dietary Fats co-treated with Ethanol] results in decreased expression of BDNF mRNA]|Melatonin inhibits the reaction [Ethanol results in decreased expression of BDNF mRNA]|Melatonin inhibits the reaction [Dietary Fats results in decreased expression of BDNF mRNA]	30372842
896	D008550	Melatonin	BECN1	8678	Homo sapiens	9606	Cisplatin inhibits the reaction [Melatonin results in increased expression of BECN1 protein]|Melatonin results in increased expression of BECN1 protein	24799992
896	D008550	Melatonin	BGLAP	632	Homo sapiens	9606	Melatonin results in increased expression of BGLAP mRNA	20738756
896	D008550	Melatonin	BID	637	Homo sapiens	9606	Melatonin results in increased expression of BID protein|Melatonin promotes the reaction [BID protein binds to BAX protein]	19552762
896	D008550	Melatonin	BIRC5	332	Homo sapiens	9606	[Doxorubicin co-treated with Melatonin] results in decreased expression of BIRC5 protein|Melatonin results in decreased expression of BIRC5 mRNA|Doxorubicin promotes the reaction [Melatonin results in decreased expression of BIRC5 mRNA]	33507000
896	D008550	Melatonin	BMP15	9210	Danio rerio	7955	Melatonin results in decreased expression of BMP15 mRNA	21647435
896	D008550	Melatonin	BNIP3	664	Homo sapiens	9606	Melatonin inhibits the reaction [cyfluthrin results in increased expression of BNIP3 mRNA]	31330490
896	D008550	Melatonin	BTG2	7832	Mus musculus	10090	Melatonin results in decreased expression of BTG2 mRNA|Melatonin inhibits the reaction [Ethanol results in increased expression of BTG2 protein]|MIR497 mRNA affects the reaction [Melatonin results in decreased expression of BTG2 mRNA]	28095641
896	D008550	Melatonin	CALM1	801	Mus musculus	10090	Melatonin inhibits the reaction [[Maneb co-treated with Paraquat] results in increased expression of CALM1 mRNA]	23963992
896	D008550	Melatonin	CAPN1	823	Rattus norvegicus	10116	Melatonin inhibits the reaction [[Dietary Fats co-treated with Ethanol] results in increased expression of CAPN1 mRNA]	30372842
896	D008550	Melatonin	CASP1	834	Homo sapiens	9606	[essential 303 forte co-treated with Silymarin co-treated with Melatonin analog] affects the activity of CASP1 protein	25903262
896	D008550	Melatonin	CASP1	834	Mus musculus	10090	Melatonin inhibits the reaction [[Maneb co-treated with Paraquat] results in increased expression of CASP1 mRNA]	23963992
896	D008550	Melatonin	CASP12	100506742	Mus musculus	10090	Melatonin inhibits the reaction [Dibutyl Phthalate results in increased activity of CASP12 protein]	30910607
896	D008550	Melatonin	CASP12	100506742	Rattus norvegicus	10116	[Melatonin co-treated with Aluminum Chloride] results in decreased expression of CASP12 protein	33130240
896	D008550	Melatonin	CASP12	100506742	Rattus norvegicus	10116	Melatonin inhibits the reaction [Methamphetamine results in increased cleavage of CASP12 protein]	28070110
896	D008550	Melatonin	CASP12	100506742	Rattus norvegicus	10116	Melatonin inhibits the reaction [sodium arsenite results in decreased expression of CASP12 protein]	17645694
896	D008550	Melatonin	CASP12	100506742	Rattus norvegicus	10116	Melatonin inhibits the reaction [sodium arsenite results in increased activity of CASP12 protein]	18715270
896	D008550	Melatonin	CASP3	836	Bos taurus	9913	Melatonin results in decreased expression of CASP3 mRNA|Melatonin analog results in decreased expression of CASP3 mRNA	27233482
896	D008550	Melatonin	CASP3	836	Homo sapiens	9606	[Doxorubicin co-treated with Melatonin] results in increased expression of CASP3 protein	20333787
896	D008550	Melatonin	CASP3	836	Homo sapiens	9606	[essential 303 forte co-treated with Silymarin co-treated with Melatonin analog] affects the activity of CASP3 protein	25903262
896	D008550	Melatonin	CASP3	836	Homo sapiens	9606	Melatonin inhibits the reaction [cyfluthrin results in increased expression of CASP3 mRNA]	31330490
896	D008550	Melatonin	CASP3	836	Homo sapiens	9606	Melatonin inhibits the reaction [Hydrogen Peroxide results in increased cleavage of CASP3 protein]	30404999
896	D008550	Melatonin	CASP3	836	Homo sapiens	9606	Melatonin inhibits the reaction [linsidomine results in increased expression of CASP3 mRNA]	12880480
896	D008550	Melatonin	CASP3	836	Homo sapiens	9606	Melatonin inhibits the reaction [Thapsigargin results in increased activity of CASP3 protein]|Melatonin inhibits the reaction [N-Formylmethionine Leucyl-Phenylalanine results in increased activity of CASP3 protein]	20130848
896	D008550	Melatonin	CASP3	836	Homo sapiens	9606	Melatonin promotes the reaction [flavone results in increased activity of CASP3 protein]	15800915
896	D008550	Melatonin	CASP3	836	Homo sapiens	9606	Melatonin promotes the reaction [Hydrogen Peroxide results in increased activity of CASP3 protein]	21431366
896	D008550	Melatonin	CASP3	836	Homo sapiens	9606	Melatonin promotes the reaction [Puromycin results in increased activity of CASP3 protein]	21244482
896	D008550	Melatonin	CASP3	836	Homo sapiens	9606	Melatonin results in increased activity of CASP3 protein	16879318|19012662|19552762
896	D008550	Melatonin	CASP3	836	Mesocricetus auratus	10036	Melatonin inhibits the reaction [bis(4-hydroxyphenyl)sulfone results in increased expression of CASP3 protein]	33098627
896	D008550	Melatonin	CASP3	836	Mus musculus	10090	Melatonin inhibits the reaction [[Galactosamine co-treated with Lipopolysaccharides] results in increased activity of CASP3 protein]	17602819
896	D008550	Melatonin	CASP3	836	Mus musculus	10090	Melatonin inhibits the reaction [Radon results in increased cleavage of CASP3 protein]	33107683
896	D008550	Melatonin	CASP3	836	Mus musculus	10090	Melatonin inhibits the reaction [S-Nitroso-N-Acetylpenicillamine results in increased activity of CASP3 protein]	12220328
896	D008550	Melatonin	CASP3	836	Mus musculus	10090	Melatonin inhibits the reaction [sodium arsenite results in increased expression of CASP3 protein]	29763682
896	D008550	Melatonin	CASP3	836	Mus musculus	10090	Melatonin results in decreased activity of CASP3 protein	17910606
896	D008550	Melatonin	CASP3	836	Rattus norvegicus	10116	Melatonin results in increased expression of CASP3 protein|[Melatonin co-treated with Thioacetamide] results in increased expression of CASP3 protein	31967703
896	D008550	Melatonin	CASP3	836	Rattus norvegicus	10116	Melatonin inhibits the reaction [bisphenol A results in increased activity of CASP3 protein]	25454643
896	D008550	Melatonin	CASP3	836	Rattus norvegicus	10116	Melatonin inhibits the reaction [Dietary Fats results in increased expression of CASP3 mRNA]|Melatonin inhibits the reaction [[Dietary Fats co-treated with Ethanol] results in increased expression of CASP3 mRNA]|Melatonin inhibits the reaction [Ethanol results in increased expression of CASP3 mRNA]	30372842
896	D008550	Melatonin	CASP3	836	Rattus norvegicus	10116	Melatonin inhibits the reaction [Doxorubicin results in increased expression of CASP3 protein modified form]	29966675
896	D008550	Melatonin	CASP3	836	Rattus norvegicus	10116	Melatonin inhibits the reaction [Gentamicins results in increased cleavage of CASP3 protein]	22526374
896	D008550	Melatonin	CASP3	836	Rattus norvegicus	10116	Melatonin inhibits the reaction [Hydrogen Peroxide results in increased activity of CASP3 protein]	15683462
896	D008550	Melatonin	CASP3	836	Rattus norvegicus	10116	Melatonin inhibits the reaction [Indomethacin results in increased activity of CASP3 protein]	19220725
896	D008550	Melatonin	CASP3	836	Rattus norvegicus	10116	Melatonin inhibits the reaction [sodium arsenite results in increased activity of CASP3 protein]	17645694|18715270
896	D008550	Melatonin	CASP3	836	Rattus norvegicus	10116	Melatonin results in decreased activity of CASP3 protein	18571630
896	D008550	Melatonin	CASP3	836	Rattus norvegicus	10116	Melatonin results in decreased expression of CASP3 protein	15964511
896	D008550	Melatonin	CASP3	836	Sus scrofa	9823	Melatonin results in decreased expression of CASP3 mRNA	31535366
896	D008550	Melatonin	CASP3	836	NULL	NULL	Melatonin inhibits the reaction [APP protein results in increased activity of CASP3 protein]	15854745
896	D008550	Melatonin	CASP3	836	NULL	NULL	Melatonin inhibits the reaction [linsidomine results in increased expression of CASP3 mRNA]	16291239
896	D008550	Melatonin	CASP8	841	Homo sapiens	9606	Melatonin promotes the reaction [Hydrogen Peroxide results in increased activity of CASP8 protein]	21431366
896	D008550	Melatonin	CASP8	841	Homo sapiens	9606	Melatonin results in increased activity of CASP8 protein	19012662
896	D008550	Melatonin	CASP8	841	Rattus norvegicus	10116	Melatonin inhibits the reaction [bisphenol A results in increased activity of CASP8 protein]	25454643
896	D008550	Melatonin	CASP9	842	Homo sapiens	9606	Melatonin inhibits the reaction [Hydrogen Peroxide results in increased cleavage of CASP9 protein]	30404999
896	D008550	Melatonin	CASP9	842	Homo sapiens	9606	Melatonin inhibits the reaction [Thapsigargin results in increased activity of CASP9 protein]|Melatonin inhibits the reaction [N-Formylmethionine Leucyl-Phenylalanine results in increased activity of CASP9 protein]	20130848
896	D008550	Melatonin	CASP9	842	Homo sapiens	9606	Melatonin promotes the reaction [Hydrogen Peroxide results in increased activity of CASP9 protein]	21431366
896	D008550	Melatonin	CASP9	842	Homo sapiens	9606	Melatonin results in increased activity of CASP9 protein	19012662|19552762
896	D008550	Melatonin	CASP9	842	Mus musculus	10090	Melatonin inhibits the reaction [Dibutyl Phthalate results in increased activity of CASP9 protein]	30910607
896	D008550	Melatonin	CASP9	842	Mus musculus	10090	Melatonin inhibits the reaction [[Maneb co-treated with Paraquat] results in increased expression of CASP9 mRNA]	23963992
896	D008550	Melatonin	CASP9	842	Mus musculus	10090	Melatonin inhibits the reaction [[Paraquat co-treated with Maneb] results in increased expression of CASP9 protein]	20964710
896	D008550	Melatonin	CASP9	842	Mus musculus	10090	Melatonin inhibits the reaction [sodium arsenite results in increased expression of CASP9 protein]	29763682
896	D008550	Melatonin	CASP9	842	Rattus norvegicus	10116	Melatonin inhibits the reaction [Indomethacin results in increased activity of CASP9 protein]	19220725
896	D008550	Melatonin	CAT	847	Bos taurus	9913	Melatonin results in increased expression of CAT mRNA|Melatonin analog results in increased expression of CAT mRNA	27233482
896	D008550	Melatonin	CAT	847	Homo sapiens	9606	Melatonin inhibits the reaction [cyfluthrin results in decreased activity of CAT protein]|[Melatonin co-treated with cyfluthrin] results in increased activity of CAT protein	19961921
896	D008550	Melatonin	CAT	847	Mesocricetus auratus	10036	Melatonin inhibits the reaction [bis(4-hydroxyphenyl)sulfone results in decreased activity of CAT protein]	33098627
896	D008550	Melatonin	CAT	847	Mus musculus	10090	[aluminum lactate co-treated with Melatonin] results in increased expression of CAT mRNA	19405147|19680607
896	D008550	Melatonin	CAT	847	Mus musculus	10090	luzindole inhibits the reaction [Melatonin results in increased activity of CAT protein]|Melatonin results in increased activity of CAT protein	23554006
896	D008550	Melatonin	CAT	847	Mus musculus	10090	[Melatonin co-treated with Pentoxifylline] inhibits the reaction [Carbon Tetrachloride results in decreased activity of CAT protein]|Melatonin inhibits the reaction [Carbon Tetrachloride results in decreased activity of CAT protein]	16703270
896	D008550	Melatonin	CAT	847	Mus musculus	10090	Melatonin inhibits the reaction [Arsenic Trioxide results in decreased expression of CAT protein]	28803342
896	D008550	Melatonin	CAT	847	Mus musculus	10090	Melatonin inhibits the reaction [Ethinyl Estradiol results in decreased expression of CAT mRNA]	31931096
896	D008550	Melatonin	CAT	847	Mus musculus	10090	Melatonin inhibits the reaction [sodium arsenite results in decreased activity of CAT protein]	29763682
896	D008550	Melatonin	CAT	847	Mus musculus	10090	Melatonin inhibits the reaction [Urethane results in increased expression of CAT protein]	17195641
896	D008550	Melatonin	CAT	847	Rattus norvegicus	10116	[aluminum lactate co-treated with Melatonin] results in increased activity of CAT mRNA|[aluminum lactate co-treated with Melatonin] results in increased activity of CAT protein	15589378
896	D008550	Melatonin	CAT	847	Rattus norvegicus	10116	[Melatonin co-treated with aluminum lactate] results in increased expression of CAT mRNA	16098089
896	D008550	Melatonin	CAT	847	Rattus norvegicus	10116	[Melatonin co-treated with Folic Acid] inhibits the reaction [Carbon Tetrachloride results in decreased activity of CAT protein]|Melatonin inhibits the reaction [Carbon Tetrachloride results in decreased activity of CAT protein]	23374533
896	D008550	Melatonin	CAT	847	Rattus norvegicus	10116	Melatonin inhibits the reaction [aluminum lactate results in decreased activity of CAT protein]	19539013
896	D008550	Melatonin	CAT	847	Rattus norvegicus	10116	Melatonin inhibits the reaction [aluminum lactate results in increased activity of CAT protein]|Melatonin results in decreased activity of CAT protein	12823611
896	D008550	Melatonin	CAT	847	Rattus norvegicus	10116	Melatonin inhibits the reaction [Cadmium results in decreased expression of CAT]	22013727
896	D008550	Melatonin	CAT	847	Rattus norvegicus	10116	Melatonin inhibits the reaction [Doxorubicin results in increased activity of CAT protein]	20556922
896	D008550	Melatonin	CAT	847	Rattus norvegicus	10116	Melatonin inhibits the reaction [Gentamicins results in decreased activity of CAT protein]	22526374
896	D008550	Melatonin	CAT	847	Rattus norvegicus	10116	Melatonin inhibits the reaction [Indomethacin results in decreased expression of CAT protein]	12500499
896	D008550	Melatonin	CAT	847	Rattus norvegicus	10116	Melatonin inhibits the reaction [Potassium Dichromate results in decreased activity of CAT protein]	9194422
896	D008550	Melatonin	CAT	847	Rattus norvegicus	10116	Melatonin inhibits the reaction [Propoxur results in decreased activity of CAT protein]	24733834
896	D008550	Melatonin	CAT	847	Rattus norvegicus	10116	Melatonin inhibits the reaction [sodium arsenite results in decreased activity of CAT protein]	16931443|24318767
896	D008550	Melatonin	CAT	847	Rattus norvegicus	10116	Melatonin inhibits the reaction [Streptozocin results in decreased activity of CAT protein]	26286521
896	D008550	Melatonin	CAT	847	Rattus norvegicus	10116	Melatonin results in increased expression of CAT mRNA	15589378|16098089
896	D008550	Melatonin	CAT	847	Sus scrofa	9823	Melatonin inhibits the reaction [Malathion results in decreased expression of CAT mRNA]	31535366
896	D008550	Melatonin	CCK	885	Rattus norvegicus	10116	Melatonin results in increased secretion of CCK protein	15009505
896	D008550	Melatonin	CCL2	6347	Mus musculus	10090	Melatonin inhibits the reaction [Lipopolysaccharides results in increased expression of CCL2 protein]|Melatonin inhibits the reaction [Lipopolysaccharides results in increased expression of CCL2 mRNA]	22225513
896	D008550	Melatonin	CCL5	6352	Homo sapiens	9606	Melatonin inhibits the reaction [cyfluthrin results in increased expression of CCL5 mRNA]	31330490
896	D008550	Melatonin	CCL5	6352	Mus musculus	10090	Melatonin inhibits the reaction [Lipopolysaccharides results in increased expression of CCL5 mRNA]	22225513
896	D008550	Melatonin	CCL9	20308	Mus musculus	10090	Melatonin inhibits the reaction [Lipopolysaccharides results in increased expression of CCL9 mRNA]	22225513
896	D008550	Melatonin	CCNB1	891	Homo sapiens	9606	Melatonin results in decreased expression of CCNB1 mRNA|Melatonin results in decreased expression of CCNB1 protein	21108658
896	D008550	Melatonin	CCND1	595	Homo sapiens	9606	Melatonin results in decreased expression of CCND1 protein|Melatonin results in decreased expression of CCND1 mRNA	21108658
896	D008550	Melatonin	CCND1	595	NULL	NULL	Melatonin results in decreased expression of CCND1	18592373
896	D008550	Melatonin	CD14	929	Rattus norvegicus	10116	Melatonin inhibits the reaction [tetrachlorobenzoquinone results in increased expression of CD14 protein]|Melatonin inhibits the reaction [TLR4 protein promotes the reaction [MYD88 protein binds to LY96 protein binds to CD14 protein]]	28238930
896	D008550	Melatonin	CD200	4345	Mus musculus	10090	Melatonin results in decreased expression of CD200 protein	27503577
896	D008550	Melatonin	CD36	948	Mus musculus	10090	Melatonin inhibits the reaction [Lipopolysaccharides results in increased expression of CD36 mRNA]	21689150
896	D008550	Melatonin	CDK1	983	Homo sapiens	9606	Melatonin results in decreased expression of CDK1 mRNA|Melatonin results in decreased expression of CDK1 protein	21108658
896	D008550	Melatonin	CDK2	1017	Mus musculus	10090	Melatonin inhibits the reaction [[Maneb co-treated with Paraquat] results in decreased expression of CDK2 mRNA]	23963992
896	D008550	Melatonin	CDK4	1019	Homo sapiens	9606	Melatonin results in decreased expression of CDK4 protein|Melatonin results in decreased expression of CDK4 mRNA	21108658
896	D008550	Melatonin	CDKN1A	1026	Homo sapiens	9606	Melatonin inhibits the reaction [bisphenol A results in decreased expression of CDKN1A protein]	29330934
896	D008550	Melatonin	CDKN1A	1026	Homo sapiens	9606	Pioglitazone promotes the reaction [Melatonin inhibits the reaction [Indican results in increased expression of CDKN1A protein]]|PRNP protein promotes the reaction [Pioglitazone promotes the reaction [Melatonin inhibits the reaction [Indican results in increased expression of CDKN1A protein]]]|PRNP protein promotes the reaction [Melatonin promotes the reaction [Pioglitazone inhibits the reaction …	29734669
896	D008550	Melatonin	CDKN1A	1026	Homo sapiens	9606	Melatonin results in increased expression of CDKN1A protein	12071473|18384530
896	D008550	Melatonin	CISH	1154	Mus musculus	10090	Melatonin inhibits the reaction [Lipopolysaccharides results in increased expression of CISH mRNA]|Melatonin results in decreased expression of CISH mRNA|[Lipopolysaccharides co-treated with Melatonin] results in decreased expression of CISH mRNA	21461237
896	D008550	Melatonin	CKB	1152	Rattus norvegicus	10116	Melatonin inhibits the reaction [Chlorodiphenyl (54% Chlorine) results in decreased activity of CKB protein]	19389042
896	D008550	Melatonin	CLEC4A3	73149	Mus musculus	10090	Melatonin inhibits the reaction [Lipopolysaccharides results in decreased expression of CLEC4A3 mRNA]|Melatonin results in increased expression of CLEC4A3 mRNA	21461237
896	D008550	Melatonin	CLEC4N	56620	Mus musculus	10090	Melatonin inhibits the reaction [Lipopolysaccharides results in increased expression of CLEC4N mRNA]|Melatonin results in decreased expression of CLEC4N mRNA	21461237
896	D008550	Melatonin	CLOCK	9575	Rattus norvegicus	10116	Melatonin inhibits the reaction [Cadmium Chloride affects the expression of CLOCK]	23085516
896	D008550	Melatonin	COLEC12	81035	Mus musculus	10090	[Lipopolysaccharides co-treated with Melatonin] results in increased expression of COLEC12 mRNA	21461237
896	D008550	Melatonin	COX4I1	1327	Mus musculus	10090	Melatonin inhibits the reaction [Dibutyl Phthalate results in decreased expression of COX4I1 protein]	30910607
896	D008550	Melatonin	COX6B1	1340	Mus musculus	10090	Melatonin inhibits the reaction [[Maneb co-treated with Paraquat] results in decreased expression of COX6B1 mRNA]	23963992
896	D008550	Melatonin	CREB1	1385	Mus musculus	10090	Melatonin inhibits the reaction [[Maneb co-treated with Paraquat] results in decreased expression of CREB1 mRNA]	23963992
896	D008550	Melatonin	CRY1	1407	Rattus norvegicus	10116	Melatonin affects the reaction [Cadmium Chloride affects the expression of CRY1]	23085516
896	D008550	Melatonin	CRY1	1407	Rattus norvegicus	10116	Melatonin affects the reaction [Rotenone affects the expression of CRY1 mRNA]	25430725
896	D008550	Melatonin	CRY2	1408	Rattus norvegicus	10116	Melatonin affects the expression of CRY2 mRNA	21442002
896	D008550	Melatonin	CRY2	1408	Rattus norvegicus	10116	Melatonin affects the reaction [Cadmium Chloride affects the expression of CRY2]	23085516
896	D008550	Melatonin	CRY2	1408	Rattus norvegicus	10116	Melatonin affects the reaction [Rotenone affects the expression of CRY2 mRNA]	25430725
896	D008550	Melatonin	CTNNB1	1499	Homo sapiens	9606	Melatonin inhibits the reaction [Estradiol promotes the reaction [ESR1 protein binds to CTNNB1 promoter]]	26990689
896	D008550	Melatonin	CTSB	1508	Homo sapiens	9606	Melatonin inhibits the reaction [[Oxygen deficiency co-treated with Glucose deficiency] results in increased expression of CTSB protein]	21392095
896	D008550	Melatonin	CTSD	1509	Homo sapiens	9606	Melatonin inhibits the reaction [Cadmium Chloride results in increased expression of CTSD]	22041583
896	D008550	Melatonin	CXCL10	3627	Mus musculus	10090	Melatonin results in decreased expression of CXCL10 mRNA|[Lipopolysaccharides co-treated with Melatonin] results in decreased expression of CXCL10 mRNA|Melatonin inhibits the reaction [Lipopolysaccharides results in increased expression of CXCL10 mRNA]	21461237
896	D008550	Melatonin	CYBB	1536	Homo sapiens	9606	Melatonin inhibits the reaction [cyfluthrin results in increased expression of CYBB mRNA]	31330490
896	D008550	Melatonin	CYP19A1	1588	Homo sapiens	9606	Melatonin results in decreased expression of CYP19A1|Melatonin results in decreased activity of CYP19A1 protein	16080194
896	D008550	Melatonin	CYP1A1	1543	Homo sapiens	9606	CYP1A1 protein results in increased hydroxylation of Melatonin	15616152
896	D008550	Melatonin	CYP1A1	1543	Homo sapiens	9606	Melatonin results in decreased activity of CYP1A1 protein	19919601
896	D008550	Melatonin	CYP1A1	1543	Rattus norvegicus	10116	Melatonin inhibits the reaction [[Diethylnitrosamine co-treated with oxfendazole] results in increased expression of CYP1A1 mRNA]	20033131
896	D008550	Melatonin	CYP1A2	1544	Homo sapiens	9606	CYP1A2 protein affects the metabolism of Melatonin	15626586|15824912
896	D008550	Melatonin	CYP1A2	1544	Homo sapiens	9606	CYP1A2 protein results in decreased methylation of Melatonin	15616152
896	D008550	Melatonin	CYP1A2	1544	Homo sapiens	9606	CYP1A2 protein results in increased hydroxylation of Melatonin	15616152|22634058
896	D008550	Melatonin	CYP1A2	1544	Homo sapiens	9606	CYP1A2 protein results in increased metabolism of Melatonin	17565714
896	D008550	Melatonin	CYP1A2	1544	Homo sapiens	9606	Melatonin results in decreased activity of CYP1A2 protein|Melatonin inhibits the reaction [CYP1A2 protein results in increased hydrolysis of Benzo(a)pyrene]	19919601
896	D008550	Melatonin	CYP1A2	1544	Mus musculus	10090	[ABCB6 gene mutant form results in decreased expression of CYP1A2 mRNA] inhibits the reaction [CYP1A2 protein results in increased metabolism of Melatonin]	25623066|25623066
896	D008550	Melatonin	CYP1A2	1544	Mus musculus	10090	[ABCB6 gene mutant form results in decreased expression of CYP1A2 protein] inhibits the reaction [CYP1A2 protein results in increased metabolism of Melatonin]|CYP1A2 protein results in increased metabolism of Melatonin	25623066
896	D008550	Melatonin	CYP1A2	1544	Rattus norvegicus	10116	[Diethylnitrosamine co-treated with oxfendazole co-treated with Melatonin] results in increased expression of CYP1A2 mRNA	20033131
896	D008550	Melatonin	CYP1B1	1545	Homo sapiens	9606	2,4,3',5'-tetramethoxystilbene inhibits the reaction [CYP1B1 protein results in increased hydroxylation of Melatonin]|CYP1B1 protein results in increased hydroxylation of Melatonin	15616152
896	D008550	Melatonin	CYP1B1	1545	Homo sapiens	9606	Melatonin results in decreased activity of CYP1B1 protein	19919601
896	D008550	Melatonin	CYP27A1	1593	Mus musculus	10090	Melatonin inhibits the reaction [Ethanol results in increased expression of CYP27A1 mRNA]	28095641
896	D008550	Melatonin	CYP2B2	361523	Rattus norvegicus	10116	Melatonin inhibits the reaction [[Diethylnitrosamine co-treated with oxfendazole] results in increased expression of CYP2B2 mRNA]	20033131
896	D008550	Melatonin	CYP2C19	1557	Homo sapiens	9606	CYP2C19 protein results in decreased methylation of Melatonin|CYP2C19 protein results in increased hydroxylation of Melatonin	15616152
896	D008550	Melatonin	CYP2E1	1571	Mus musculus	10090	Melatonin inhibits the reaction [[Paraquat co-treated with Maneb] results in increased expression of CYP2E1 mRNA]|Melatonin inhibits the reaction [[Paraquat co-treated with Maneb] results in increased activity of CYP2E1 protein]	20964710
896	D008550	Melatonin	CYP2E1	1571	Rattus norvegicus	10116	Melatonin inhibits the reaction [Benzene results in increased activity of CYP2E1 protein]	20338863
896	D008550	Melatonin	CYP3A11	13112	Mus musculus	10090	Melatonin inhibits the reaction [Lipopolysaccharides inhibits the reaction [Dexamethasone results in increased expression of CYP3A11 mRNA]]|Melatonin inhibits the reaction [Lipopolysaccharides results in decreased expression of CYP3A11 mRNA]	15617534
896	D008550	Melatonin	CYP7A1	1581	Mus musculus	10090	Melatonin inhibits the reaction [Ethanol results in increased expression of CYP7A1 mRNA]|Melatonin inhibits the reaction [Ethanol results in increased expression of CYP7A1 protein]|Melatonin results in decreased expression of CYP7A1 mRNA|MIR497 mRNA affects the reaction [Melatonin results in decreased expression of CYP7A1 mRNA]	28095641
896	D008550	Melatonin	CYP8B1	1582	Mus musculus	10090	Melatonin inhibits the reaction [Ethanol results in increased expression of CYP8B1 mRNA]	28095641
896	D008550	Melatonin	DAP3	7818	Mus musculus	10090	Melatonin inhibits the reaction [[Maneb co-treated with Paraquat] results in increased expression of DAP3 mRNA]	23963992
896	D008550	Melatonin	DDIT3	1649	Rattus norvegicus	10116	Melatonin inhibits the reaction [Aluminum Chloride results in increased expression of DDIT3 protein]	33130240
896	D008550	Melatonin	DDIT3	1649	Rattus norvegicus	10116	Melatonin inhibits the reaction [Methamphetamine results in increased expression of DDIT3 protein]	28070110
896	D008550	Melatonin	DDIT3	1649	Rattus norvegicus	10116	Melatonin inhibits the reaction [sodium arsenite results in increased activity of DDIT3 protein]	18715270
896	D008550	Melatonin	DIABLO	56616	Homo sapiens	9606	[Doxorubicin co-treated with Melatonin] results in increased expression of DIABLO protein|Melatonin results in increased expression of DIABLO protein|Doxorubicin promotes the reaction [Melatonin results in increased expression of DIABLO mRNA]|Melatonin results in increased expression of DIABLO mRNA	33507000
896	D008550	Melatonin	DNM1L	10059	Homo sapiens	9606	Melatonin inhibits the reaction [Rotenone results in increased expression of DNM1L protein]	29183837
896	D008550	Melatonin	DNM1L	10059	Rattus norvegicus	10116	Melatonin inhibits the reaction [Carbon Tetrachloride results in decreased expression of DNM1L protein]	26882442
896	D008550	Melatonin	DNM1L	10059	Rattus norvegicus	10116	Melatonin inhibits the reaction [Doxorubicin results in increased expression of DNM1L protein]	29966675
896	D008550	Melatonin	DNM2	1785	Mus musculus	10090	Melatonin inhibits the reaction [[Maneb co-treated with Paraquat] results in decreased expression of DNM2 mRNA]	23963992
896	D008550	Melatonin	DRD1	1812	Mus musculus	10090	Melatonin inhibits the reaction [manganese chloride results in decreased expression of DRD1 protein]	24969583
896	D008550	Melatonin	DRD2	1813	Mus musculus	10090	Melatonin promotes the reaction [manganese chloride results in decreased expression of DRD2 protein]	24969583
896	D008550	Melatonin	DRD2	1813	Rattus norvegicus	10116	Melatonin inhibits the reaction [Rotenone results in increased expression of DRD2 protein]	18289173
896	D008550	Melatonin	E2F1	1869	Mus musculus	10090	Melatonin inhibits the reaction [[Maneb co-treated with Paraquat] results in increased expression of E2F1 mRNA]	23963992
896	D008550	Melatonin	EEF1G	1937	Mus musculus	10090	Melatonin inhibits the reaction [[Maneb co-treated with Paraquat] results in decreased expression of EEF1G mRNA]	23963992
896	D008550	Melatonin	EIF2AK3	9451	Rattus norvegicus	10116	Melatonin inhibits the reaction [Methamphetamine results in increased expression of EIF2AK3 protein modified form]	28070110
896	D008550	Melatonin	EIF2S1	1965	Rattus norvegicus	10116	Melatonin inhibits the reaction [Methamphetamine results in increased phosphorylation of EIF2S1 protein]	28070110
896	D008550	Melatonin	EIF4EBP1	1978	Homo sapiens	9606	Melatonin promotes the reaction [MTOR protein results in increased phosphorylation of EIF4EBP1 protein]	19054297
896	D008550	Melatonin	EIF4G2	1982	Mus musculus	10090	Melatonin inhibits the reaction [[Maneb co-treated with Paraquat] results in decreased expression of EIF4G2 mRNA]	23963992
896	D008550	Melatonin	ELK1	2002	Mus musculus	10090	Melatonin inhibits the reaction [[Maneb co-treated with Paraquat] results in decreased expression of ELK1 mRNA]	23963992
896	D008550	Melatonin	ENO2	2026	Mus musculus	10090	Melatonin inhibits the reaction [manganese chloride results in decreased expression of ENO2 protein]	24969583
896	D008550	Melatonin	ERCC1	2067	Homo sapiens	9606	Melatonin results in increased expression of ERCC1 protein	24799992
896	D008550	Melatonin	ERN1	2081	Rattus norvegicus	10116	Melatonin inhibits the reaction [Methamphetamine results in increased expression of ERN1 protein modified form]	28070110
896	D008550	Melatonin	ERN1	2081	Rattus norvegicus	10116	Melatonin promotes the reaction [Cyclosporine results in increased expression of ERN1 protein]	20136702
896	D008550	Melatonin	ESR1	2099	Danio rerio	7955	Melatonin results in increased expression of ESR1 mRNA|Melatonin results in increased expression of ESR1 protein	21647435
896	D008550	Melatonin	ESR1	2099	Homo sapiens	9606	Melatonin inhibits the reaction [bisphenol A results in increased expression of ESR1 protein]|Melatonin inhibits the reaction [Estradiol promotes the reaction [ESR1 protein binds to POU5F1 promoter]]|Melatonin inhibits the reaction [Estradiol promotes the reaction [ESR1 protein binds to TFF1 promoter]]|Melatonin inhibits the reaction [bisphenol A promotes the reaction [ESR1 protein binds to POU5F…	27551335
896	D008550	Melatonin	ESR1	2099	Homo sapiens	9606	Melatonin inhibits the reaction [Cadmium results in increased activity of ESR1 protein]	16635015
896	D008550	Melatonin	ESR1	2099	Homo sapiens	9606	Melatonin inhibits the reaction [Estradiol promotes the reaction [ESR1 protein binds to CTNNB1 promoter]]	26990689
896	D008550	Melatonin	ESR1	2099	Homo sapiens	9606	Melatonin inhibits the reaction [Estradiol results in increased activity of ESR1 protein]|Pertussis Toxin inhibits the reaction [Melatonin inhibits the reaction [Estradiol results in increased activity of ESR1 protein]]	15813899
896	D008550	Melatonin	ESR1	2099	Mus musculus	10090	Melatonin results in decreased expression of ESR1 mRNA	16030176
896	D008550	Melatonin	ESR1	2099	Rattus norvegicus	10116	[Ethanol co-treated with Melatonin] results in decreased expression of ESR1 protein|[Ethanol co-treated with Melatonin] results in increased expression of ESR1 protein|Melatonin results in decreased expression of ESR1 protein	23591044
896	D008550	Melatonin	ESR1	2099	Rattus norvegicus	10116	Melatonin results in decreased expression of ESR1 mRNA|Melatonin promotes the reaction [Alitretinoin results in decreased expression of ESR1 mRNA]	16051031
896	D008550	Melatonin	ESR2	2100	Rattus norvegicus	10116	[Melatonin co-treated with Ethanol] results in increased expression of ESR2 protein|Melatonin results in decreased expression of ESR2 protein|Melatonin inhibits the reaction [Ethanol results in decreased expression of ESR2 protein]|Ethanol inhibits the reaction [Melatonin results in decreased expression of ESR2 protein]	23591044
896	D008550	Melatonin	FABP4	2167	Homo sapiens	9606	Melatonin results in decreased expression of FABP4 mRNA	20738756
896	D008550	Melatonin	FAS	355	Homo sapiens	9606	Melatonin results in decreased expression of FAS protein|Melatonin results in decreased expression of FAS mRNA	20181888
896	D008550	Melatonin	FAS	355	Mus musculus	10090	Melatonin inhibits the reaction [[Maneb co-treated with Paraquat] results in increased expression of FAS mRNA]	23963992
896	D008550	Melatonin	FAS	355	Rattus norvegicus	10116	Melatonin inhibits the reaction [bisphenol A results in increased expression of FAS protein]	25454643
896	D008550	Melatonin	FAS	355	Rattus norvegicus	10116	Melatonin inhibits the reaction [Puromycin Aminonucleoside results in increased expression of FAS protein]	14993511
896	D008550	Melatonin	FASLG	356	Rattus norvegicus	10116	Melatonin inhibits the reaction [Puromycin Aminonucleoside results in increased expression of FASLG protein]	14993511
896	D008550	Melatonin	FASN	2194	Mus musculus	10090	Melatonin inhibits the reaction [Lipopolysaccharides results in increased expression of FASN mRNA]	21689150
896	D008550	Melatonin	FCGR2B	2213	Mus musculus	10090	Melatonin results in decreased expression of FCGR2B mRNA|Melatonin inhibits the reaction [Lipopolysaccharides results in increased expression of FCGR2B mRNA]	21461237
896	D008550	Melatonin	FGF9	2254	Rattus norvegicus	10116	Melatonin inhibits the reaction [1-Methyl-4-phenylpyridinium results in decreased expression of FGF9 protein]|Melatonin inhibits the reaction [1-Methyl-4-phenylpyridinium results in decreased expression of FGF9 mRNA]	19476551
896	D008550	Melatonin	FIS1	51024	Rattus norvegicus	10116	Melatonin inhibits the reaction [Doxorubicin results in increased expression of FIS1 protein]	29966675
896	D008550	Melatonin	FN1	2335	Rattus norvegicus	10116	Melatonin inhibits the reaction [manganese chloride results in increased expression of and results in increased secretion of FN1 protein]|Melatonin inhibits the reaction [manganese chloride results in increased expression of FN1 mRNA]	19524604
896	D008550	Melatonin	FOS	2353	Rattus norvegicus	10116	Melatonin inhibits the reaction [Capsaicin results in increased expression of FOS protein]	19172228
896	D008550	Melatonin	FOS	2353	Rattus norvegicus	10116	Melatonin inhibits the reaction [tetrachlorobenzoquinone results in increased expression of and affects the localization of FOS protein]	28238930
896	D008550	Melatonin	FOXO1	2308	Mesocricetus auratus	10036	Melatonin inhibits the reaction [bis(4-hydroxyphenyl)sulfone results in decreased expression of FOXO1 protein]	33098627
896	D008550	Melatonin	FSHB	2488	Rattus norvegicus	10116	Melatonin inhibits the reaction [Ethanol results in decreased expression of FSHB protein]	23591044
896	D008550	Melatonin	G6PD	2539	Homo sapiens	9606	[essential 303 forte co-treated with Silymarin co-treated with Melatonin analog] affects the activity of G6PD protein	25903262
896	D008550	Melatonin	G6PD	2539	Mus musculus	10090	Melatonin inhibits the reaction [sodium arsenite results in decreased expression of G6PD protein]	29763682
896	D008550	Melatonin	G6PD	2539	Rattus norvegicus	10116	Melatonin results in increased activity of G6PD protein	16224550
896	D008550	Melatonin	GAP43	2596	Rattus norvegicus	10116	Melatonin inhibits the reaction [Methamphetamine results in decreased expression of GAP43 protein]	19409439
896	D008550	Melatonin	GAST	2520	Rattus norvegicus	10116	luzindole inhibits the reaction [Melatonin results in increased expression of GAST]	12074098
896	D008550	Melatonin	GAST	2520	Rattus norvegicus	10116	Melatonin results in increased expression of GAST	12074098|16207293
896	D008550	Melatonin	GATA4	2626	Danio rerio	7955	Melatonin inhibits the reaction [decamethrin results in decreased expression of GATA4 mRNA]|[Melatonin co-treated with tanshinone II A sodium sulfonate] inhibits the reaction [decamethrin results in decreased expression of GATA4 mRNA]	31765895
896	D008550	Melatonin	GCLC	2729	Mus musculus	10090	SL 327 inhibits the reaction [Melatonin inhibits the reaction [KL mutant form results in decreased expression of GCLC mRNA]]|4-phenyl-2-propionamidotetraline inhibits the reaction [Melatonin inhibits the reaction [KL mutant form results in decreased expression of GCLC mRNA]]|Melatonin inhibits the reaction [KL mutant form results in decreased expression of GCLC mRNA]	25550330
896	D008550	Melatonin	GCLM	2730	Mus musculus	10090	4-phenyl-2-propionamidotetraline inhibits the reaction [Melatonin inhibits the reaction [KL mutant form results in decreased expression of GCLM mRNA]]|SL 327 inhibits the reaction [Melatonin inhibits the reaction [KL mutant form results in decreased expression of GCLM mRNA]]|Melatonin inhibits the reaction [KL mutant form results in decreased expression of GCLM mRNA]	25550330
896	D008550	Melatonin	GFAP	2670	Mus musculus	10090	Melatonin inhibits the reaction [manganese chloride results in increased expression of GFAP protein]	25288107
896	D008550	Melatonin	GFAP	2670	Rattus norvegicus	10116	Melatonin inhibits the reaction [Carmustine results in decreased expression of GFAP protein]	17572393
896	D008550	Melatonin	GGT1	2678	Rattus norvegicus	10116	Melatonin inhibits the reaction [Carbon Tetrachloride results in increased activity of GGT1 protein]	15700767
896	D008550	Melatonin	GH1	2688	Danio rerio	7955	Melatonin affects the reaction [Cocaine affects the expression of GH1 mRNA]	17622340
896	D008550	Melatonin	GJA1	2697	Mesocricetus auratus	10036	Melatonin inhibits the reaction [bis(4-hydroxyphenyl)sulfone results in decreased expression of GJA1 protein]	33098627
896	D008550	Melatonin	GNRH1	2796	NULL	NULL	Melatonin inhibits the reaction [GNRH1 protein results in increased secretion of LHB protein]	19093727
896	D008550	Melatonin	GNRH2	2797	NULL	NULL	Melatonin inhibits the reaction [GNRH2 protein results in increased secretion of LHB protein]	19093727
896	D008550	Melatonin	GNRH3	360141	Danio rerio	7955	Melatonin results in increased expression of GNRH3 mRNA	21647435
896	D008550	Melatonin	GPT	2875	Rattus norvegicus	10116	[Melatonin co-treated with Thioacetamide] results in increased expression of GPT protein	31967703
896	D008550	Melatonin	GPT	2875	Rattus norvegicus	10116	Melatonin inhibits the reaction [Carbon Tetrachloride results in increased activity of GPT protein]	15700767|26882442
896	D008550	Melatonin	GPX1	2876	Bos taurus	9913	Melatonin analog results in increased expression of GPX1 mRNA|Melatonin results in increased expression of GPX1 mRNA	27233482
896	D008550	Melatonin	GPX1	2876	Mus musculus	10090	Melatonin affects the reaction [manganese chloride results in decreased expression of GPX1 protein]	25288107
896	D008550	Melatonin	GPX1	2876	Rattus norvegicus	10116	Melatonin results in increased expression of GPX1 mRNA|[aluminum lactate co-treated with Melatonin] results in increased expression of GPX1 mRNA	15589378
896	D008550	Melatonin	GPX2	2877	Rattus norvegicus	10116	[Diethylnitrosamine co-treated with oxfendazole co-treated with Melatonin] results in increased expression of GPX2 mRNA	20033131
896	D008550	Melatonin	GPX4	2879	Sus scrofa	9823	Melatonin results in increased expression of GPX4 mRNA	31535366
896	D008550	Melatonin	GRB2	2885	Mus musculus	10090	Melatonin inhibits the reaction [[Maneb co-treated with Paraquat] results in decreased expression of GRB2 mRNA]	23963992
896	D008550	Melatonin	GSK3B	2932	Mus musculus	10090	Melatonin inhibits the reaction [Wortmannin results in decreased expression of GSK3B protein modified form]	15842767
896	D008550	Melatonin	GSR	2936	Homo sapiens	9606	[essential 303 forte co-treated with Silymarin co-treated with Melatonin analog] affects the activity of GSR protein	25903262
896	D008550	Melatonin	GSR	2936	Mus musculus	10090	[aluminum lactate co-treated with Melatonin] results in increased expression of GSR mRNA	19405147|19680607
896	D008550	Melatonin	GSR	2936	Mus musculus	10090	aluminum lactate promotes the reaction [Melatonin results in decreased expression of GSR protein]|Melatonin results in decreased expression of GSR protein|Melatonin promotes the reaction [aluminum lactate results in decreased expression of GSR protein]	19405147
896	D008550	Melatonin	GSR	2936	Mus musculus	10090	Melatonin results in increased activity of GSR protein|luzindole inhibits the reaction [Melatonin results in increased activity of GSR protein]	23554006
896	D008550	Melatonin	GSR	2936	Mus musculus	10090	Melatonin affects the reaction [manganese chloride results in decreased expression of GSR protein]	25288107
896	D008550	Melatonin	GSR	2936	Mus musculus	10090	Melatonin inhibits the reaction [bisphenol A results in decreased activity of GSR protein]	21840368
896	D008550	Melatonin	GSR	2936	Mus musculus	10090	Melatonin inhibits the reaction [manganese chloride results in decreased expression of GSR protein]	24969583
896	D008550	Melatonin	GSR	2936	Mus musculus	10090	Melatonin inhibits the reaction [sodium arsenite results in decreased activity of GSR protein]	29763682
896	D008550	Melatonin	GSR	2936	Rattus norvegicus	10116	aluminum lactate affects the reaction [Melatonin results in increased activity of GSR protein]	16098089
896	D008550	Melatonin	GSR	2936	Rattus norvegicus	10116	Melatonin results in decreased expression of GSR mRNA|[Cadmium Chloride co-treated with Melatonin] results in decreased expression of GSR mRNA	21442002
896	D008550	Melatonin	GSR	2936	Rattus norvegicus	10116	Melatonin inhibits the reaction [Gentamicins results in decreased activity of GSR protein]	22526374
896	D008550	Melatonin	GSR	2936	Rattus norvegicus	10116	Melatonin inhibits the reaction [sodium arsenite results in decreased activity of GSR protein]|Melatonin inhibits the reaction [sodium arsenite results in increased activity of GSR protein]	16931443
896	D008550	Melatonin	GSR	2936	Rattus norvegicus	10116	Melatonin promotes the reaction [aluminum lactate results in decreased activity of GSR protein]	12823611
896	D008550	Melatonin	GSR	2936	Rattus norvegicus	10116	Melatonin results in increased activity of GSR protein	12823611|16098089|16224550
896	D008550	Melatonin	GSTA4	2941	Mus musculus	10090	Melatonin inhibits the reaction [[Paraquat co-treated with Maneb] results in increased expression of GSTA4 mRNA]	20964710
896	D008550	Melatonin	GSTA5	221357	Rattus norvegicus	10116	[Melatonin co-treated with oxfendazole co-treated with Diethylnitrosamine] results in increased expression of GSTA5 mRNA	20033131
896	D008550	Melatonin	GSTM1	2944	Rattus norvegicus	10116	[Diethylnitrosamine co-treated with oxfendazole co-treated with Melatonin] results in increased expression of GSTM1 mRNA	20033131
896	D008550	Melatonin	GSTP1	2950	Mus musculus	10090	Melatonin inhibits the reaction [[Maneb co-treated with Paraquat] results in decreased expression of GSTP1 mRNA]	23963992
896	D008550	Melatonin	GSTP1	2950	Rattus norvegicus	10116	Melatonin affects the reaction [Dexamethasone results in decreased expression of GSTP1 mRNA]	21986892
896	D008550	Melatonin	HAVCR1	26762	Mus musculus	10090	Melatonin inhibits the reaction [sodium arsenite results in increased expression of HAVCR1 protein]	29763682
896	D008550	Melatonin	HCRT	3060	Danio rerio	7955	Melatonin inhibits the reaction [decamethrin results in decreased expression of HCRT mRNA]|[Melatonin co-treated with tanshinone II A sodium sulfonate] inhibits the reaction [decamethrin results in decreased expression of HCRT mRNA]	31765895
896	D008550	Melatonin	HCRTR2	3062	Danio rerio	7955	[Melatonin co-treated with tanshinone II A sodium sulfonate] inhibits the reaction [decamethrin results in decreased expression of HCRTR2 mRNA]|Melatonin inhibits the reaction [decamethrin results in decreased expression of HCRTR2 mRNA]	31765895
896	D008550	Melatonin	HMGB1	3146	Rattus norvegicus	10116	Melatonin inhibits the reaction [tetrachlorobenzoquinone affects the localization of HMGB1 protein]|Melatonin inhibits the reaction [tetrachlorobenzoquinone results in increased secretion of HMGB1 protein]|Melatonin inhibits the reaction [tetrachlorobenzoquinone results in increased acetylation of and results in increased phosphorylation of HMGB1 protein]	27413111
896	D008550	Melatonin	HMOX1	3162	Homo sapiens	9606	Melatonin inhibits the reaction [HMOX1 protein results in increased expression of SOD2 mRNA]	10942521
896	D008550	Melatonin	HMOX1	3162	Mesocricetus auratus	10036	Melatonin inhibits the reaction [bis(4-hydroxyphenyl)sulfone results in decreased expression of HMOX1 protein]	33098627
896	D008550	Melatonin	HMOX1	3162	Mesocricetus auratus	10036	Melatonin results in decreased expression of HMOX1 protein	20626588
896	D008550	Melatonin	HMOX1	3162	Mus musculus	10090	[Melatonin co-treated with diisodecyl phthalate co-treated with Fluorescein-5-isothiocyanate] results in increased expression of HMOX1 protein	27871981
896	D008550	Melatonin	HMOX1	3162	Mus musculus	10090	Melatonin inhibits the reaction [manganese chloride results in increased expression of HMOX1 protein]|Melatonin results in increased expression of HMOX1 protein	25288107
896	D008550	Melatonin	HMOX1	3162	Rattus norvegicus	10116	Melatonin affects the reaction [Dexamethasone results in increased expression of HMOX1 mRNA]	21986892
896	D008550	Melatonin	HMOX1	3162	Rattus norvegicus	10116	Melatonin inhibits the reaction [Ammonium Chloride results in increased expression of HMOX1 mRNA]	12420312
896	D008550	Melatonin	HMOX1	3162	Rattus norvegicus	10116	Melatonin inhibits the reaction [Cadmium Chloride affects the expression of HMOX1 mRNA]|Melatonin inhibits the reaction [Cadmium affects the expression of HMOX1 mRNA]	16948784
896	D008550	Melatonin	HMOX1	3162	Rattus norvegicus	10116	Melatonin inhibits the reaction [Cadmium Chloride results in increased expression of HMOX1 mRNA]	20197452
896	D008550	Melatonin	HMOX1	3162	Rattus norvegicus	10116	Melatonin results in increased expression of HMOX1 protein|Melatonin inhibits the reaction [Cyclophosphamide results in decreased expression of HMOX1 protein]	20433640
896	D008550	Melatonin	HMOX1	3162	Rattus norvegicus	10116	Melatonin inhibits the reaction [Ethanol results in decreased expression of HMOX1 mRNA]|Melatonin inhibits the reaction [[Dietary Fats co-treated with Ethanol] results in decreased expression of HMOX1 mRNA]	30372842
896	D008550	Melatonin	HMOX1	3162	Rattus norvegicus	10116	Melatonin inhibits the reaction [sodium arsenite results in increased expression of HMOX1 protein]	17645694|18715270
896	D008550	Melatonin	HMOX1	3162	Rattus norvegicus	10116	Melatonin results in decreased expression of HMOX1 mRNA	21442002
896	D008550	Melatonin	HMOX1	3162	NULL	NULL	[Melatonin co-treated with Resveratrol] results in decreased ubiquitination of HMOX1 protein|HMOX1 protein affects the reaction [[Melatonin co-treated with Resveratrol] results in decreased susceptibility to Hydrogen Peroxide]|Melatonin promotes the reaction [Resveratrol results in increased expression of HMOX1 protein]	21073519
896	D008550	Melatonin	HMOX2	3163	Rattus norvegicus	10116	Melatonin results in decreased expression of HMOX2 mRNA|[Cadmium Chloride co-treated with Melatonin] results in decreased expression of HMOX2 mRNA	21442002
896	D008550	Melatonin	HMOX2	3163	Rattus norvegicus	10116	Melatonin affects the reaction [Dexamethasone results in increased expression of HMOX2 mRNA]	21986892
896	D008550	Melatonin	HSF1	3297	Mus musculus	10090	Melatonin inhibits the reaction [[Maneb co-treated with Paraquat] results in decreased expression of HSF1 mRNA]	23963992
896	D008550	Melatonin	HSP90AA1	3320	Mus musculus	10090	Melatonin inhibits the reaction [[Maneb co-treated with Paraquat] results in decreased expression of HSP90AA1 mRNA]	23963992
896	D008550	Melatonin	HSPA1A	3303	Homo sapiens	9606	Melatonin inhibits the reaction [cyfluthrin results in increased expression of HSPA1A mRNA]	31330490
896	D008550	Melatonin	HSPA5	3309	Rattus norvegicus	10116	Melatonin inhibits the reaction [Aluminum Chloride results in increased expression of HSPA5 protein]	33130240
896	D008550	Melatonin	HSPA5	3309	Rattus norvegicus	10116	Melatonin promotes the reaction [Cyclosporine results in increased expression of HSPA5 protein]	20136702
896	D008550	Melatonin	HSPA5	3309	Rattus norvegicus	10116	Melatonin promotes the reaction [Methamphetamine results in increased expression of HSPA5 protein]|Melatonin promotes the reaction [Methamphetamine results in increased expression of HSPA5 mRNA]	28070110
896	D008550	Melatonin	HSPA9	3313	Rattus norvegicus	10116	Melatonin affects the reaction [Mercuric Chloride results in increased expression of HSPA9 protein]	16801527
896	D008550	Melatonin	IFNG	3458	Mus musculus	10090	Gonadal Steroid Hormones affects the reaction [Melatonin affects the expression of IFNG protein]	16373423
896	D008550	Melatonin	IFNG	3458	Mus musculus	10090	Melatonin inhibits the reaction [[Maneb co-treated with Paraquat] results in increased expression of IFNG mRNA]	23963992
896	D008550	Melatonin	IFNG	3458	Rattus norvegicus	10116	[Melatonin co-treated with Folic Acid] inhibits the reaction [Carbon Tetrachloride results in increased expression of IFNG mRNA]	23374533
896	D008550	Melatonin	IGF1	3479	Mus musculus	10090	Melatonin inhibits the reaction [[Maneb co-treated with Paraquat] results in decreased expression of IGF1 mRNA]	23963992
896	D008550	Melatonin	IL10	3586	Mus musculus	10090	Gonadal Steroid Hormones affects the reaction [Melatonin affects the expression of IL10 protein]	16373423
896	D008550	Melatonin	IL1A	3552	Mus musculus	10090	Melatonin inhibits the reaction [Lipopolysaccharides results in increased expression of IL1A mRNA]|Melatonin results in decreased expression of IL1A mRNA	21461237
896	D008550	Melatonin	IL1B	3553	Homo sapiens	9606	Melatonin results in decreased secretion of IL1B protein	30595364
896	D008550	Melatonin	IL1B	3553	Mesocricetus auratus	10036	Melatonin results in decreased expression of IL1B mRNA	20626588
896	D008550	Melatonin	IL1B	3553	Mus musculus	10090	Gonadal Steroid Hormones affects the reaction [Melatonin affects the expression of IL1B protein]	16373423
896	D008550	Melatonin	IL1B	3553	Mus musculus	10090	Melatonin inhibits the reaction [Lipopolysaccharides results in increased expression of IL1B mRNA]|Melatonin results in decreased expression of IL1B mRNA	21461237
896	D008550	Melatonin	IL1B	3553	Mus musculus	10090	Melatonin inhibits the reaction [[Maneb co-treated with Paraquat] results in increased expression of IL1B mRNA]	23963992
896	D008550	Melatonin	IL1B	3553	Mus musculus	10090	Melatonin inhibits the reaction [sodium arsenite results in increased expression of IL1B protein]	29763682
896	D008550	Melatonin	IL1B	3553	Rattus norvegicus	10116	Melatonin inhibits the reaction [[Azoxymethane co-treated with Dextran Sulfate] results in increased expression of IL1B protein]	19028472
896	D008550	Melatonin	IL1B	3553	Rattus norvegicus	10116	Melatonin inhibits the reaction [Carbon Tetrachloride results in increased secretion of IL1B protein]	15714805
896	D008550	Melatonin	IL1B	3553	Rattus norvegicus	10116	Melatonin inhibits the reaction [Dietary Fats results in increased expression of IL1B protein]|Melatonin inhibits the reaction [Ethanol results in increased expression of IL1B protein]|Melatonin inhibits the reaction [[Dietary Fats co-treated with Ethanol] results in increased expression of IL1B protein]	30372842
896	D008550	Melatonin	IL1B	3553	Rattus norvegicus	10116	Melatonin inhibits the reaction [Methamphetamine results in increased expression of IL1B mRNA]	20374443
896	D008550	Melatonin	IL1B	3553	Rattus norvegicus	10116	Melatonin inhibits the reaction [tetrachlorobenzoquinone results in increased expression of and results in increased secretion of IL1B protein]	27413111
896	D008550	Melatonin	IL1B	3553	Rattus norvegicus	10116	Melatonin inhibits the reaction [tetrachlorobenzoquinone results in increased expression of IL1B protein]|Melatonin inhibits the reaction [tetrachlorobenzoquinone results in increased expression of IL1B mRNA]	28238930
896	D008550	Melatonin	IL2	3558	Homo sapiens	9606	Melatonin results in increased activity of IL2 protein	9730580
896	D008550	Melatonin	IL2	3558	Mus musculus	10090	Gonadal Steroid Hormones affects the reaction [Melatonin affects the expression of IL2 protein]	16373423
896	D008550	Melatonin	IL4	3565	Mus musculus	10090	Melatonin inhibits the reaction [diisodecyl phthalate promotes the reaction [Fluorescein-5-isothiocyanate results in increased expression of IL4 protein]]	27871981
896	D008550	Melatonin	IL6	3569	Homo sapiens	9606	Melatonin results in decreased secretion of IL6 protein	30595364
896	D008550	Melatonin	IL6	3569	Mus musculus	10090	Gonadal Steroid Hormones affects the reaction [Melatonin affects the expression of IL6 protein]	16373423
896	D008550	Melatonin	IL6	3569	Mus musculus	10090	Melatonin inhibits the reaction [Lipopolysaccharides results in increased expression of IL6 protein]|Melatonin inhibits the reaction [Lipopolysaccharides results in increased expression of IL6 mRNA]	21158907
896	D008550	Melatonin	IL6	3569	Mus musculus	10090	Melatonin inhibits the reaction [sodium arsenite results in increased expression of IL6 protein]	29763682
896	D008550	Melatonin	IL6	3569	Rattus norvegicus	10116	Melatonin inhibits the reaction [Methamphetamine results in increased expression of IL6 mRNA]	20374443
896	D008550	Melatonin	IL6	3569	Rattus norvegicus	10116	Melatonin inhibits the reaction [Streptozocin results in increased expression of IL6 protein]	32554039
896	D008550	Melatonin	IL6	3569	Rattus norvegicus	10116	Melatonin inhibits the reaction [tetrachlorobenzoquinone results in increased expression of and results in increased secretion of IL6 protein]	27413111
896	D008550	Melatonin	IL6	3569	Rattus norvegicus	10116	Melatonin inhibits the reaction [tetrachlorobenzoquinone results in increased expression of IL6 protein]|Melatonin inhibits the reaction [tetrachlorobenzoquinone results in increased expression of IL6 mRNA]	28238930
896	D008550	Melatonin	INS1	16333	Rattus norvegicus	10116	Melatonin affects the reaction [Streptozocin results in decreased expression of INS1 protein]	32554039
896	D008550	Melatonin	INS1	16333	Rattus norvegicus	10116	Melatonin inhibits the reaction [Colforsin results in increased secretion of INS1 protein]	12153439
896	D008550	Melatonin	INS1	16333	Rattus norvegicus	10116	Melatonin inhibits the reaction [Triiodothyronine, Reverse inhibits the reaction [INS1 protein results in increased uptake of Glucose]]	17198541
896	D008550	Melatonin	INSR	3643	Rattus norvegicus	10116	Melatonin inhibits the reaction [Streptozocin results in decreased expression of INSR protein]	19705549
896	D008550	Melatonin	IRS1	3667	Mus musculus	10090	Melatonin inhibits the reaction [sodium arsenite results in decreased expression of IRS1 protein]	29763682
896	D008550	Melatonin	IRS2	8660	Mus musculus	10090	Melatonin inhibits the reaction [[Maneb co-treated with Paraquat] results in decreased expression of IRS2 mRNA]	23963992
896	D008550	Melatonin	ITPR1	3708	Mus musculus	10090	Melatonin inhibits the reaction [[Maneb co-treated with Paraquat] results in decreased expression of ITPR1 mRNA]	23963992
896	D008550	Melatonin	IZUMO1R	390243	Mus musculus	10090	Melatonin inhibits the reaction [bisphenol A affects the expression of and affects the localization of IZUMO1R protein]	28178360
896	D008550	Melatonin	IZUMO1R	390243	Mus musculus	10090	Melatonin inhibits the reaction [Ethinyl Estradiol affects the localization of IZUMO1R protein]	31931096
896	D008550	Melatonin	JUN	3725	Rattus norvegicus	10116	Melatonin inhibits the reaction [tetrachlorobenzoquinone results in increased expression of and affects the localization of JUN protein]	28238930
896	D008550	Melatonin	KDR	3791	Danio rerio	7955	Melatonin inhibits the reaction [decamethrin results in decreased expression of KDR mRNA]|[Melatonin co-treated with tanshinone II A sodium sulfonate] inhibits the reaction [decamethrin results in decreased expression of KDR mRNA]	31765895
896	D008550	Melatonin	KEAP1	9817	Mus musculus	10090	Melatonin results in decreased expression of KEAP1 protein|Melatonin affects the reaction [manganese chloride affects the expression of KEAP1 protein]	25288107
896	D008550	Melatonin	KISS1	3814	Danio rerio	7955	Melatonin results in increased expression of KISS1 mRNA	21647435
896	D008550	Melatonin	KISS2	100216472	Danio rerio	7955	Melatonin results in increased expression of KISS2 mRNA	21647435
896	D008550	Melatonin	KL	9365	Mus musculus	10090	Melatonin inhibits the reaction [KL mutant form results in decreased phosphorylation of MAPK3 protein]|SL 327 inhibits the reaction [Melatonin inhibits the reaction [KL mutant form results in decreased phosphorylation of MAPK1 protein]]|4-phenyl-2-propionamidotetraline inhibits the reaction [Melatonin inhibits the reaction [KL mutant form affects the localization of and results in decreased activ…	25550330
896	D008550	Melatonin	KRT19	3880	Mesocricetus auratus	10036	Melatonin results in decreased expression of KRT19 protein	20626588
896	D008550	Melatonin	LAMP2	3920	Rattus norvegicus	10116	Melatonin inhibits the reaction [Carbon Tetrachloride results in decreased expression of LAMP2 protein]	26882442
896	D008550	Melatonin	LEP	3952	Homo sapiens	9606	Melatonin results in decreased expression of LEP mRNA	20738756
896	D008550	Melatonin	LEP	3952	Rattus norvegicus	10116	Melatonin results in decreased expression of LEP protein	19028472
896	D008550	Melatonin	LHB	3972	Danio rerio	7955	Melatonin results in increased expression of LHB mRNA	21647435
896	D008550	Melatonin	LHB	3972	Rattus norvegicus	10116	[Melatonin co-treated with LHB protein] results in increased chemical synthesis of Testosterone	16054318
896	D008550	Melatonin	LHB	3972	Rattus norvegicus	10116	Melatonin inhibits the reaction [Cadmium Chloride affects the expression of LHB]	23085516
896	D008550	Melatonin	LHB	3972	NULL	NULL	Melatonin inhibits the reaction [GNRH1 protein results in increased secretion of LHB protein]|Melatonin inhibits the reaction [GNRH2 protein results in increased secretion of LHB protein]	19093727
896	D008550	Melatonin	LHCGR	3973	Danio rerio	7955	Melatonin results in increased expression of LHCGR mRNA	21647435
896	D008550	Melatonin	LPL	4023	Homo sapiens	9606	Melatonin results in decreased expression of LPL mRNA	20738756
896	D008550	Melatonin	LRP1	4035	Rattus norvegicus	10116	Melatonin inhibits the reaction [Aluminum Chloride results in decreased expression of LRP1 protein]	33130240
896	D008550	Melatonin	LY96	23643	Rattus norvegicus	10116	Melatonin inhibits the reaction [TLR4 protein promotes the reaction [MYD88 protein binds to LY96 protein binds to CD14 protein]]|Melatonin inhibits the reaction [tetrachlorobenzoquinone results in increased expression of LY96 protein]	28238930
896	D008550	Melatonin	LY96	23643	Rattus norvegicus	10116	Melatonin inhibits the reaction [tetrachlorobenzoquinone results in increased localization of LY96 protein]	27413111
896	D008550	Melatonin	MAP1LC3B	81631	Mus musculus	10090	Melatonin inhibits the reaction [Radon results in increased expression of MAP1LC3B protein]	33107683
896	D008550	Melatonin	MAP2	4133	Mus musculus	10090	Melatonin inhibits the reaction [[Maneb co-treated with Paraquat] results in decreased expression of MAP2 mRNA]	23963992
896	D008550	Melatonin	MAP2K1	5604	Mus musculus	10090	Melatonin inhibits the reaction [[Maneb co-treated with Paraquat] results in decreased expression of MAP2K1 mRNA]	23963992
896	D008550	Melatonin	MAP2K6	5608	Mus musculus	10090	Melatonin inhibits the reaction [[Maneb co-treated with Paraquat] results in increased expression of MAP2K6 mRNA]	23963992
896	D008550	Melatonin	MAPK1	5594	Homo sapiens	9606	Melatonin inhibits the reaction [bisphenol A results in increased phosphorylation of MAPK1 protein]	29330934
896	D008550	Melatonin	MAPK1	5594	Mus musculus	10090	Melatonin inhibits the reaction [KL mutant form results in decreased phosphorylation of MAPK1 protein]|4-phenyl-2-propionamidotetraline inhibits the reaction [Melatonin inhibits the reaction [KL mutant form results in decreased phosphorylation of MAPK1 protein]]|SL 327 inhibits the reaction [Melatonin inhibits the reaction [KL mutant form results in decreased phosphorylation of MAPK1 protein]]	25550330
896	D008550	Melatonin	MAPK1	5594	Rattus norvegicus	10116	Melatonin inhibits the reaction [Nicotine results in decreased expression of MAPK1 protein]|Melatonin inhibits the reaction [Nicotine results in increased phosphorylation of MAPK1 protein]	20050989
896	D008550	Melatonin	MAPK1	5594	Rattus norvegicus	10116	Melatonin inhibits the reaction [tetrachlorobenzoquinone results in increased phosphorylation of MAPK1 protein]	28238930
896	D008550	Melatonin	MAPK10	5602	Homo sapiens	9606	Melatonin results in increased expression of MAPK10 protein	19012662
896	D008550	Melatonin	MAPK3	5595	Homo sapiens	9606	Melatonin inhibits the reaction [bisphenol A results in increased phosphorylation of MAPK3 protein]	29330934
896	D008550	Melatonin	MAPK3	5595	Mus musculus	10090	SL 327 inhibits the reaction [Melatonin inhibits the reaction [KL mutant form results in decreased phosphorylation of MAPK3 protein]]|Melatonin inhibits the reaction [KL mutant form results in decreased phosphorylation of MAPK3 protein]|4-phenyl-2-propionamidotetraline inhibits the reaction [Melatonin inhibits the reaction [KL mutant form results in decreased phosphorylation of MAPK3 protein]]	25550330
896	D008550	Melatonin	MAPK3	5595	Rattus norvegicus	10116	Melatonin inhibits the reaction [Nicotine results in increased phosphorylation of MAPK3 protein]|Melatonin inhibits the reaction [Nicotine results in decreased expression of MAPK3 protein]	20050989
896	D008550	Melatonin	MAPK3	5595	Rattus norvegicus	10116	Melatonin inhibits the reaction [tetrachlorobenzoquinone results in increased phosphorylation of MAPK3 protein]	28238930
896	D008550	Melatonin	MAPK8	5599	Homo sapiens	9606	Melatonin results in increased expression of MAPK8 protein	19012662
896	D008550	Melatonin	MAPK9	5601	Homo sapiens	9606	Melatonin results in increased expression of MAPK9 protein	19012662
896	D008550	Melatonin	MAPT	4137	Homo sapiens	9606	Melatonin inhibits the reaction [Mercuric Chloride results in increased phosphorylation of MAPT protein]	10617124
896	D008550	Melatonin	MAPT	4137	Mus musculus	10090	Melatonin inhibits the reaction [[Maneb co-treated with Paraquat] results in decreased expression of MAPT mRNA]	23963992
896	D008550	Melatonin	MAPT	4137	Mus musculus	10090	Melatonin inhibits the reaction [Wortmannin results in increased phosphorylation of MAPT protein]	15842767
896	D008550	Melatonin	MAPT	4137	Rattus norvegicus	10116	Melatonin metabolite inhibits the reaction [Streptozocin results in increased phosphorylation of MAPT protein]|Melatonin inhibits the reaction [Streptozocin results in increased phosphorylation of MAPT protein]	31833155
896	D008550	Melatonin	MBP	4155	Mus musculus	10090	Melatonin inhibits the reaction [Scopolamine results in decreased expression of MBP protein]	29476728
896	D008550	Melatonin	MCL1	4170	Bos taurus	9913	Melatonin analog results in increased expression of MCL1 mRNA|Melatonin results in increased expression of MCL1 mRNA	27233482
896	D008550	Melatonin	MCL1	4170	Homo sapiens	9606	Melatonin inhibits the reaction [Oxaliplatin results in decreased expression of MCL1 protein]	20626587
896	D008550	Melatonin	ME1	4199	Rattus norvegicus	10116	Melatonin inhibits the reaction [[Diethylnitrosamine co-treated with oxfendazole] results in increased expression of ME1 mRNA]	20033131
896	D008550	Melatonin	MFN1	55669	Rattus norvegicus	10116	[Melatonin results in increased susceptibility to Doxorubicin] which results in increased expression of MFN1 protein|[Doxorubicin results in increased susceptibility to Melatonin] which results in increased expression of MFN1 protein	29966675
896	D008550	Melatonin	MFN2	9927	Rattus norvegicus	10116	Melatonin inhibits the reaction [Carbon Tetrachloride results in decreased expression of MFN2 protein]	26882442
896	D008550	Melatonin	MFN2	9927	Rattus norvegicus	10116	Melatonin inhibits the reaction [Doxorubicin results in decreased expression of MFN2 protein]	29966675
896	D008550	Melatonin	MIR497	574456	Mus musculus	10090	MIR497 mRNA affects the reaction [Melatonin results in decreased expression of CYP7A1 mRNA]|Melatonin results in increased expression of MIR497 mRNA|MIR497 mRNA affects the reaction [Melatonin results in decreased expression of YY1 mRNA]|MIR497 mRNA affects the reaction [Melatonin results in decreased expression of BTG2 mRNA]	28095641
896	D008550	Melatonin	MKI67	4288	Homo sapiens	9606	Melatonin results in decreased expression of MKI67 mRNA|Melatonin results in decreased expression of MKI67 protein	21062352
896	D008550	Melatonin	MKI67	4288	Rattus norvegicus	10116	Melatonin inhibits the reaction [[Azoxymethane co-treated with Dextran Sulfate] results in increased expression of MKI67 protein]	19028472
896	D008550	Melatonin	MME	4311	Rattus norvegicus	10116	Melatonin inhibits the reaction [Aluminum Chloride results in decreased expression of MME protein]	33130240
896	D008550	Melatonin	MMP14	4323	Rattus norvegicus	10116	Melatonin inhibits the reaction [Indomethacin results in decreased expression of MMP14 protein]	16934674
896	D008550	Melatonin	MMP2	4313	Homo sapiens	9606	Doxorubicin promotes the reaction [Melatonin results in decreased expression of MMP2 mRNA]|Melatonin results in decreased expression of MMP2 protein|[Doxorubicin co-treated with Melatonin] results in decreased expression of MMP2 protein|Melatonin results in decreased expression of MMP2 mRNA	33507000
896	D008550	Melatonin	MMP2	4313	Mus musculus	10090	Melatonin inhibits the reaction [sodium arsenite results in increased expression of MMP2 protein]	29763682
896	D008550	Melatonin	MMP2	4313	Rattus norvegicus	10116	Melatonin inhibits the reaction [Indomethacin results in decreased expression of and results in decreased secretion of and results in decreased activity of MMP2 protein]|Melatonin inhibits the reaction [Hydrogen Peroxide results in decreased activity of MMP2 protein]	16934674
896	D008550	Melatonin	MMP2	4313	Rattus norvegicus	10116	Melatonin inhibits the reaction [Indomethacin results in decreased expression of and results in decreased secretion of MMP2 protein]	16150113
896	D008550	Melatonin	MMP9	4318	Homo sapiens	9606	Melatonin results in decreased expression of MMP9 mRNA|Doxorubicin promotes the reaction [Melatonin results in decreased expression of MMP9 protein]|Melatonin results in decreased expression of MMP9 protein|Doxorubicin promotes the reaction [Melatonin results in decreased expression of MMP9 mRNA]	33507000
896	D008550	Melatonin	MMP9	4318	Rattus norvegicus	10116	Melatonin inhibits the reaction [Indomethacin results in increased expression of and results in increased secretion of MMP9 protein]	16150113
896	D008550	Melatonin	MT1A	4489	Rattus norvegicus	10116	Melatonin promotes the reaction [lead acetate results in increased expression of MT1A mRNA]	25601058
896	D008550	Melatonin	MT2A	4502	Rattus norvegicus	10116	Melatonin promotes the reaction [lead acetate results in increased expression of MT2A mRNA]	25601058
896	D008550	Melatonin	MTNR1A	4543	Homo sapiens	9606	Carbaryl inhibits the reaction [Melatonin binds to MTNR1A protein]|Carbofuran inhibits the reaction [Melatonin binds to MTNR1A protein]	28027439
896	D008550	Melatonin	MTNR1A	4543	Homo sapiens	9606	Melatonin analog binds to MTNR1A protein	17645693
896	D008550	Melatonin	MTNR1A	4543	Homo sapiens	9606	Melatonin binds to MTNR1A protein	11063602|17645693|20399199|28027439
896	D008550	Melatonin	MTNR1A	4543	Homo sapiens	9606	Melatonin results in increased expression of MTNR1A protein	29330934
896	D008550	Melatonin	MTNR1A	4543	Mesocricetus auratus	10036	Melatonin inhibits the reaction [bis(4-hydroxyphenyl)sulfone results in decreased expression of MTNR1A protein]	33098627
896	D008550	Melatonin	MTNR1A	4543	Rattus norvegicus	10116	[Ethanol co-treated with Melatonin] results in increased expression of MTNR1A protein	23591044
896	D008550	Melatonin	MTNR1A	4543	Rattus norvegicus	10116	luzindole inhibits the reaction [Melatonin results in increased expression of MTNR1A protein]	28238930
896	D008550	Melatonin	MTNR1A	4543	Rattus norvegicus	10116	Melatonin results in increased expression of MTNR1A protein	23591044|28238930
896	D008550	Melatonin	MTNR1A	4543	NULL	NULL	Melatonin binds to MTNR1A protein	17762829|26824606
896	D008550	Melatonin	MTNR1AA	30667	Danio rerio	7955	Melatonin affects the reaction [Cocaine affects the expression of MTNR1AA mRNA]	17622340
896	D008550	Melatonin	MTNR1B	4544	Homo sapiens	9606	Carbofuran inhibits the reaction [Melatonin binds to MTNR1B protein]|Guanosine Triphosphate inhibits the reaction [Carbofuran inhibits the reaction [Melatonin binds to MTNR1B protein]]|Guanosine Triphosphate inhibits the reaction [Carbaryl inhibits the reaction [Melatonin binds to MTNR1B protein]]|Carbaryl inhibits the reaction [Melatonin binds to MTNR1B protein]	28027439
896	D008550	Melatonin	MTNR1B	4544	Homo sapiens	9606	Melatonin analog binds to MTNR1B protein	17645693
896	D008550	Melatonin	MTNR1B	4544	Homo sapiens	9606	Melatonin binds to MTNR1B protein	11063602|17645693|20399199|28027439
896	D008550	Melatonin	MTNR1B	4544	Homo sapiens	9606	MTNR1B protein promotes the reaction [Melatonin inhibits the reaction [Methamphetamine results in increased expression of TNF mRNA]]	26283214
896	D008550	Melatonin	MTNR1B	4544	Mus musculus	10090	[luzindole binds to and results in decreased activity of MTNR1B protein] which results in decreased susceptibility to Melatonin	11270484
896	D008550	Melatonin	MTNR1B	4544	Mus musculus	10090	Melatonin binds to MTNR1B protein	16030176
896	D008550	Melatonin	MTNR1B	4544	Rattus norvegicus	10116	luzindole inhibits the reaction [Melatonin results in increased expression of MTNR1B protein]|Melatonin results in increased expression of MTNR1B protein	28238930
896	D008550	Melatonin	MTNR1B	4544	NULL	NULL	Melatonin binds to MTNR1B protein	17762829|26824606
896	D008550	Melatonin	MTOR	2475	Homo sapiens	9606	Cisplatin affects the reaction [Melatonin results in increased phosphorylation of MTOR protein]|Melatonin results in increased phosphorylation of MTOR protein	24799992
896	D008550	Melatonin	MTOR	2475	Homo sapiens	9606	Melatonin promotes the reaction [MTOR protein results in increased phosphorylation of EIF4EBP1 protein]|Melatonin results in increased activity of MTOR protein	19054297
896	D008550	Melatonin	MYD88	4615	Rattus norvegicus	10116	Melatonin inhibits the reaction [TLR4 protein promotes the reaction [MYD88 protein binds to LY96 protein binds to CD14 protein]]|Melatonin inhibits the reaction [tetrachlorobenzoquinone results in increased expression of MYD88 protein]|Melatonin inhibits the reaction [tetrachlorobenzoquinone results in increased expression of MYD88 mRNA]	28238930
896	D008550	Melatonin	MYL7	58498	Danio rerio	7955	Melatonin inhibits the reaction [decamethrin results in decreased expression of MYL7 mRNA]|[Melatonin co-treated with tanshinone II A sodium sulfonate] inhibits the reaction [decamethrin results in decreased expression of MYL7 mRNA]	31765895
896	D008550	Melatonin	NCOA1	8648	Homo sapiens	9606	Melatonin inhibits the reaction [bisphenol A results in increased expression of NCOA1 protein]	29330934
896	D008550	Melatonin	NCOA3	8202	Homo sapiens	9606	Melatonin inhibits the reaction [bisphenol A results in increased expression of NCOA3 protein]	29330934
896	D008550	Melatonin	NEDD4	4734	Mus musculus	10090	Melatonin inhibits the reaction [RPS19 protein binds to NEDD4 protein]|Melatonin inhibits the reaction [NPM1 protein binds to NEDD4 protein]|Melatonin inhibits the reaction [Oxygen deficiency results in increased expression of NEDD4 protein]|Melatonin promotes the reaction [Cycloheximide results in decreased expression of NEDD4 protein]|Melatonin results in decreased expression of NEDD4 protein|M…	31325559
896	D008550	Melatonin	NEFH	4744	Mus musculus	10090	Melatonin analog results in decreased phosphorylation of NEFH protein|Melatonin results in decreased phosphorylation of NEFH protein	18231852
896	D008550	Melatonin	NES	10763	Homo sapiens	9606	Melatonin results in decreased expression of NES protein	21269327
896	D008550	Melatonin	NES	10763	Rattus norvegicus	10116	Melatonin inhibits the reaction [Carmustine results in increased expression of NES protein]	17572393
896	D008550	Melatonin	NES	10763	Rattus norvegicus	10116	Melatonin results in decreased expression of NES protein	16369854
896	D008550	Melatonin	NFE2L2	4780	Homo sapiens	9606	Melatonin inhibits the reaction [cyfluthrin results in increased expression of NFE2L2 mRNA]	31330490
896	D008550	Melatonin	NFE2L2	4780	Mesocricetus auratus	10036	Melatonin inhibits the reaction [bis(4-hydroxyphenyl)sulfone results in decreased expression of NFE2L2 protein]	33098627
896	D008550	Melatonin	NFE2L2	4780	Mesocricetus auratus	10036	Melatonin results in increased expression of NFE2L2 protein|Melatonin results in increased expression of NFE2L2 mRNA	20626588
896	D008550	Melatonin	NFE2L2	4780	Mus musculus	10090	4-phenyl-2-propionamidotetraline inhibits the reaction [Melatonin inhibits the reaction [KL mutant form affects the localization of and results in decreased activity of NFE2L2 protein]]|Melatonin inhibits the reaction [KL mutant form affects the localization of and results in decreased activity of NFE2L2 protein]|SL 327 inhibits the reaction [Melatonin inhibits the reaction [KL mutant form affect…	25550330
896	D008550	Melatonin	NFE2L2	4780	Mus musculus	10090	[Melatonin co-treated with diisodecyl phthalate co-treated with Fluorescein-5-isothiocyanate] results in increased expression of NFE2L2 protein	27871981
896	D008550	Melatonin	NFE2L2	4780	Mus musculus	10090	Melatonin results in increased expression of NFE2L2 protein|Melatonin inhibits the reaction [manganese chloride results in increased expression of NFE2L2 protein]	25288107
896	D008550	Melatonin	NFE2L2	4780	Rattus norvegicus	10116	Melatonin results in increased expression of NFE2L2 protein|Melatonin inhibits the reaction [Cyclophosphamide results in decreased expression of NFE2L2 protein]	20433640
896	D008550	Melatonin	NFE2L2	4780	Rattus norvegicus	10116	Melatonin inhibits the reaction [[Dietary Fats co-treated with Ethanol] results in decreased expression of NFE2L2 mRNA]	30372842
896	D008550	Melatonin	NFKB1	4790	Mesocricetus auratus	10036	Melatonin results in decreased expression of NFKB1 mRNA	20626588
896	D008550	Melatonin	NFKB1	4790	Mus musculus	10090	Melatonin inhibits the reaction [Lipopolysaccharides results in increased localization of and results in increased activity of NFKB1 protein]	21158907
896	D008550	Melatonin	NFKB1	4790	Mus musculus	10090	Melatonin inhibits the reaction [[Maneb co-treated with Paraquat] results in increased expression of NFKB1 mRNA]	23963992
896	D008550	Melatonin	NFKB1	4790	Rattus norvegicus	10116	Melatonin inhibits the reaction [[Azoxymethane co-treated with Dextran Sulfate] results in increased expression of NFKB1 protein]	19028472
896	D008550	Melatonin	NFKB1	4790	Rattus norvegicus	10116	Melatonin inhibits the reaction [[Dietary Fats co-treated with Ethanol] results in increased expression of NFKB1 mRNA]|Melatonin inhibits the reaction [Ethanol results in increased expression of NFKB1 mRNA]	30372842
896	D008550	Melatonin	NFKBIA	4792	Homo sapiens	9606	Melatonin inhibits the reaction [Methamphetamine results in increased degradation of NFKBIA protein]|luzindole inhibits the reaction [Melatonin inhibits the reaction [Methamphetamine results in increased degradation of NFKBIA protein]]	26283214
896	D008550	Melatonin	NKX2.5	30696	Danio rerio	7955	Melatonin inhibits the reaction [decamethrin results in decreased expression of NKX2.5 mRNA]|[Melatonin co-treated with tanshinone II A sodium sulfonate] inhibits the reaction [decamethrin results in decreased expression of NKX2.5 mRNA]	31765895
896	D008550	Melatonin	NOS1	4842	Rattus norvegicus	10116	Melatonin affects the reaction [Dexamethasone results in increased expression of NOS1 mRNA]	21986892
896	D008550	Melatonin	NOS1	4842	Rattus norvegicus	10116	Melatonin inhibits the reaction [Cadmium results in increased expression of NOS1 mRNA]|Melatonin inhibits the reaction [Cadmium Chloride results in increased expression of NOS1 mRNA]	16948784
896	D008550	Melatonin	NOS1	4842	Rattus norvegicus	10116	Melatonin results in decreased expression of NOS1 mRNA	16948784|21442002
896	D008550	Melatonin	NOS2	4843	Homo sapiens	9606	Melatonin inhibits the reaction [cyfluthrin results in increased expression of NOS2 mRNA]	31330490
896	D008550	Melatonin	NOS2	4843	Mesocricetus auratus	10036	Melatonin results in decreased expression of NOS2 mRNA	20626588
896	D008550	Melatonin	NOS2	4843	Mus musculus	10090	Melatonin inhibits the reaction [[Maneb co-treated with Paraquat] results in increased expression of NOS2 mRNA]	23963992
896	D008550	Melatonin	NOS2	4843	Mus musculus	10090	Melatonin inhibits the reaction [sodium arsenite results in increased expression of NOS2 protein]	29763682
896	D008550	Melatonin	NOS2	4843	Rattus norvegicus	10116	Melatonin affects the reaction [Dexamethasone results in increased expression of NOS2 mRNA]	21986892
896	D008550	Melatonin	NOS2	4843	Rattus norvegicus	10116	Melatonin affects the reaction [Mercuric Chloride results in increased expression of NOS2 protein]	16801527
896	D008550	Melatonin	NOS2	4843	Rattus norvegicus	10116	Melatonin inhibits the reaction [Amphetamine results in increased expression of NOS2 mRNA]	18524487
896	D008550	Melatonin	NOS2	4843	Rattus norvegicus	10116	Melatonin inhibits the reaction [Cadmium Chloride affects the expression of NOS2 mRNA]|Melatonin inhibits the reaction [Cadmium affects the expression of NOS2 mRNA]	16948784
896	D008550	Melatonin	NOS2	4843	Rattus norvegicus	10116	Melatonin inhibits the reaction [[Dietary Fats co-treated with Ethanol] results in increased expression of NOS2 mRNA]|Melatonin inhibits the reaction [Ethanol results in increased expression of NOS2 mRNA]|Melatonin inhibits the reaction [Dietary Fats results in increased expression of NOS2 mRNA]	30372842
896	D008550	Melatonin	NOS2	4843	Rattus norvegicus	10116	Melatonin inhibits the reaction [Gentamicins results in increased expression of NOS2 protein]	22526374
896	D008550	Melatonin	NOS2	4843	Rattus norvegicus	10116	Melatonin results in decreased expression of NOS2 mRNA	21442002
896	D008550	Melatonin	NOS2	4843	Rattus norvegicus	10116	Melatonin results in increased expression of NOS2 mRNA	12074098
896	D008550	Melatonin	NOS3	4846	Homo sapiens	9606	Melatonin promotes the reaction [Atorvastatin inhibits the reaction [lipopolysaccharide, E coli O55-B5 results in decreased expression of NOS3 protein]]|Melatonin inhibits the reaction [lipopolysaccharide, E coli O55-B5 results in decreased expression of NOS3 protein]|Melatonin inhibits the reaction [lipopolysaccharide, E coli O55-B5 results in decreased expression of NOS3 mRNA]	21585521
896	D008550	Melatonin	NOX5	79400	Homo sapiens	9606	Melatonin inhibits the reaction [cyfluthrin results in increased expression of NOX5 mRNA]	31330490
896	D008550	Melatonin	NPM1	4869	Mus musculus	10090	Melatonin inhibits the reaction [NPM1 protein binds to NEDD4 protein]	31325559
896	D008550	Melatonin	NPPB	4879	Rattus norvegicus	10116	Melatonin inhibits the reaction [Triiodothyronine, Reverse results in increased expression of NPPB mRNA]	17198541
896	D008550	Melatonin	NPVF	64111	Sturnus vulgaris	9172	Melatonin results in increased expression of NPVF mRNA	21771888
896	D008550	Melatonin	NQO1	1728	Homo sapiens	9606	Melatonin inhibits the reaction [cyfluthrin results in decreased activity of NQO1 protein]|Melatonin inhibits the reaction [cyfluthrin results in increased expression of NQO1 mRNA]	31330490
896	D008550	Melatonin	NQO1	1728	Mus musculus	10090	Melatonin affects the reaction [manganese chloride affects the expression of NQO1 protein]|Melatonin results in increased expression of NQO1 protein	25288107
896	D008550	Melatonin	NQO1	1728	Mus musculus	10090	Melatonin inhibits the reaction [diisodecyl phthalate inhibits the reaction [Fluorescein-5-isothiocyanate results in increased expression of NQO1 protein]]	27871981
896	D008550	Melatonin	NQO1	1728	Mus musculus	10090	Melatonin inhibits the reaction [manganese chloride results in decreased expression of NQO1 protein]	24969583
896	D008550	Melatonin	NQO1	1728	Rattus norvegicus	10116	[Diethylnitrosamine co-treated with oxfendazole co-treated with Melatonin] results in increased expression of NQO1 mRNA	20033131
896	D008550	Melatonin	NQO1	1728	Rattus norvegicus	10116	Melatonin inhibits the reaction [Cyclophosphamide results in decreased expression of NQO1 protein]|Melatonin results in increased expression of NQO1 protein	20433640
896	D008550	Melatonin	NQO2	4835	Homo sapiens	9606	Melatonin affects the activity of NQO2 protein	22289031
896	D008550	Melatonin	NQO2	4835	Homo sapiens	9606	Melatonin inhibits the reaction [[NQO2 protein results in increased oxidation of 1-benzyl-1,4-dihydronicotinamide] which results in increased reduction of Ubiquinone Q2]|Melatonin inhibits the reaction [[NQO2 protein results in increased oxidation of 1-benzyl-1,4-dihydronicotinamide] which results in increased reduction of Vitamin K 3]|Melatonin inhibits the reaction [[NQO2 protein results in inc…	20399199
896	D008550	Melatonin	NQO2	4835	NULL	NULL	Melatonin binds to NQO2 protein	17762829
896	D008550	Melatonin	NQO2	4835	NULL	NULL	Melatonin results in decreased activity of NQO2 protein	21859103
896	D008550	Melatonin	NR1H3	10062	Mus musculus	10090	Melatonin inhibits the reaction [Lipopolysaccharides results in decreased expression of NR1H3 protein]	21689150
896	D008550	Melatonin	NR1I2	8856	Mus musculus	10090	Melatonin inhibits the reaction [Lipopolysaccharides results in decreased expression of NR1I2 mRNA]	15617534
896	D008550	Melatonin	NR3C1	2908	Homo sapiens	9606	Melatonin inhibits the reaction [Dexamethasone results in increased activity of NR3C1 protein]|Pertussis Toxin inhibits the reaction [Melatonin inhibits the reaction [Dexamethasone results in increased activity of NR3C1 protein]]	15813899
896	D008550	Melatonin	NR3C1	2908	Homo sapiens	9606	Melatonin inhibits the reaction [Dexamethasone results in increased expression of NR3C1 mRNA]|Melatonin promotes the reaction [Dexamethasone results in decreased expression of NR3C1 mRNA]	10463946
896	D008550	Melatonin	NR3C1	2908	Mus musculus	10090	Melatonin affects the localization of NR3C1 protein	18395440
896	D008550	Melatonin	NRF1	4899	Rattus norvegicus	10116	Melatonin inhibits the reaction [Carbon Tetrachloride results in decreased expression of NRF1 protein]	26882442
896	D008550	Melatonin	NTRK2	4915	Mus musculus	10090	Melatonin inhibits the reaction [[Maneb co-treated with Paraquat] results in decreased expression of NTRK2 mRNA]	23963992
896	D008550	Melatonin	NTRK2	4915	Mus musculus	10090	Melatonin inhibits the reaction [Scopolamine results in decreased expression of NTRK2 protein]	29476728
896	D008550	Melatonin	P2RY4	5030	Mus musculus	10090	Melatonin inhibits the reaction [[Maneb co-treated with Paraquat] results in decreased expression of P2RY4 mRNA]	23963992
896	D008550	Melatonin	PAQR7B	368256	Danio rerio	7955	17 alpha,20 beta-dihydroxypregn-4-en-3-one promotes the reaction [Melatonin results in increased expression of PAQR7B mRNA]|Melatonin results in increased expression of PAQR7B mRNA|Melatonin affects the expression of PAQR7B mRNA	21647435
896	D008550	Melatonin	PAQR8	85315	Danio rerio	7955	Melatonin results in increased expression of PAQR8 mRNA|Melatonin affects the expression of PAQR8 mRNA|17 alpha,20 beta-dihydroxypregn-4-en-3-one promotes the reaction [Melatonin results in increased expression of PAQR8 mRNA]	21647435
896	D008550	Melatonin	PARP1	142	Rattus norvegicus	10116	Melatonin inhibits the reaction [Doxorubicin results in increased expression of PARP1 protein modified form]	29966675
896	D008550	Melatonin	PAWR	5074	Rattus norvegicus	10116	Melatonin results in decreased expression of PAWR protein	15964511
896	D008550	Melatonin	PCNA	5111	Homo sapiens	9606	Melatonin results in decreased expression of PCNA mRNA	21062352
896	D008550	Melatonin	PCNA	5111	Mesocricetus auratus	10036	Melatonin inhibits the reaction [bis(4-hydroxyphenyl)sulfone results in decreased expression of PCNA protein]	33098627
896	D008550	Melatonin	PCNA	5111	Rattus norvegicus	10116	Melatonin inhibits the reaction [[Azoxymethane co-treated with Dextran Sulfate] results in increased expression of PCNA protein]	19028472
896	D008550	Melatonin	PDE1B	5153	Mus musculus	10090	Melatonin inhibits the reaction [[Maneb co-treated with Paraquat] results in decreased expression of PDE1B mRNA]	23963992
896	D008550	Melatonin	PDGFRA	5156	Mus musculus	10090	Melatonin inhibits the reaction [[Maneb co-treated with Paraquat] results in increased expression of PDGFRA mRNA]	23963992
896	D008550	Melatonin	PENK	5179	Gallus gallus	9031	Melatonin results in increased expression of PENK mRNA alternative form|[Melatonin co-treated with Thioglycolates] results in increased expression of PENK mRNA alternative form	15707874
896	D008550	Melatonin	PER1	5187	Rattus norvegicus	10116	Melatonin affects the reaction [Cadmium Chloride affects the expression of PER1]	23085516
896	D008550	Melatonin	PER1	5187	Rattus norvegicus	10116	Melatonin affects the reaction [Rotenone affects the expression of PER1 mRNA]	25430725
896	D008550	Melatonin	PER1	5187	Rattus norvegicus	10116	Melatonin inhibits the reaction [Cadmium Chloride affects the expression of PER1 mRNA]	21442002
896	D008550	Melatonin	PER1	5187	Rattus norvegicus	10116	Melatonin inhibits the reaction [Cadmium Chloride results in decreased expression of PER1 mRNA]	17590544
896	D008550	Melatonin	PER2	8864	Rattus norvegicus	10116	Melatonin affects the expression of PER2 mRNA	21442002
896	D008550	Melatonin	PER2	8864	Rattus norvegicus	10116	Melatonin affects the reaction [Rotenone affects the expression of PER2 mRNA]	25430725
896	D008550	Melatonin	PER2	8864	Rattus norvegicus	10116	Melatonin inhibits the reaction [Cadmium Chloride results in decreased expression of PER2 mRNA]	17590544
896	D008550	Melatonin	PER3	8863	Danio rerio	7955	Melatonin affects the reaction [Cocaine affects the expression of PER3 mRNA]	17622340
896	D008550	Melatonin	PF4	5196	Mus musculus	10090	[Lipopolysaccharides co-treated with Melatonin] results in increased expression of PF4 mRNA	21461237
896	D008550	Melatonin	PGR	5241	Homo sapiens	9606	Melatonin inhibits the reaction [Cadmium Chloride results in increased expression of PGR]	22041583
896	D008550	Melatonin	PGR	5241	Rattus norvegicus	10116	[Ethanol co-treated with Melatonin] results in decreased expression of PGR protein alternative form|Melatonin inhibits the reaction [Ethanol results in decreased expression of PGR protein alternative form]|Melatonin results in decreased expression of PGR protein alternative form|Ethanol inhibits the reaction [Melatonin results in decreased expression of PGR protein alternative form]|[Ethanol co-t…	23591044
896	D008550	Melatonin	PINK1	65018	Rattus norvegicus	10116	Melatonin inhibits the reaction [Carbon Tetrachloride results in decreased expression of PINK1 protein]	26882442
896	D008550	Melatonin	PINK1	65018	Rattus norvegicus	10116	Melatonin inhibits the reaction [Doxorubicin results in increased expression of PINK1 protein]	29966675
896	D008550	Melatonin	PLIN2	123	Sus scrofa	9823	Melatonin inhibits the reaction [Malathion results in decreased expression of PLIN2 mRNA]|Melatonin inhibits the reaction [Malathion results in decreased expression of PLIN2 protein]	31535366
896	D008550	Melatonin	POMC	5443	Homo sapiens	9606	Melatonin inhibits the reaction [POMC protein results in increased abundance of Progesterone]|Melatonin inhibits the reaction [POMC protein results in increased abundance of Hydrocortisone]	21332028
896	D008550	Melatonin	POMC	5443	Homo sapiens	9606	Melatonin results in decreased susceptibility to POMC protein	19301769
896	D008550	Melatonin	POMC	5443	Rattus norvegicus	10116	[Melatonin co-treated with p-Chloroamphetamine] results in increased expression of POMC protein	11478929
896	D008550	Melatonin	POU5F1	5460	Homo sapiens	9606	Melatonin results in decreased expression of POU5F1 protein|Melatonin inhibits the reaction [Estradiol promotes the reaction [ESR1 protein binds to POU5F1 promoter]]|Melatonin inhibits the reaction [bisphenol A results in increased expression of POU5F1 mRNA]|Melatonin inhibits the reaction [bisphenol A promotes the reaction [ESR1 protein binds to POU5F1 promoter]]|Melatonin results in decreased e…	27551335
896	D008550	Melatonin	PPARG	5468	Homo sapiens	9606	Melatonin results in increased expression of PPARG protein|GW 1929 inhibits the reaction [Melatonin results in increased expression of PPARG protein]|luzindole inhibits the reaction [Melatonin results in increased expression of PPARG protein]|Melatonin promotes the reaction [Pioglitazone results in increased expression of PPARG protein]|Pioglitazone promotes the reaction [Melatonin results in inc…	29734669
896	D008550	Melatonin	PPARG	5468	Homo sapiens	9606	Melatonin results in decreased expression of PPARG mRNA	20738756
896	D008550	Melatonin	PPARG	5468	Sus scrofa	9823	Melatonin inhibits the reaction [Malathion results in decreased expression of PPARG mRNA]|Melatonin inhibits the reaction [Malathion results in decreased expression of PPARG protein]	31535366
896	D008550	Melatonin	PPARGC1A	10891	Homo sapiens	9606	Melatonin inhibits the reaction [Cadmium results in increased acetylation of PPARGC1A protein]|sirtinol inhibits the reaction [Melatonin inhibits the reaction [Cadmium Chloride results in increased acetylation of PPARGC1A protein]]|Melatonin inhibits the reaction [Cadmium Chloride results in increased acetylation of PPARGC1A protein]|luzindole inhibits the reaction [Melatonin inhibits the reactio…	25159133
896	D008550	Melatonin	PPARGC1A	10891	Rattus norvegicus	10116	Melatonin inhibits the reaction [Carbon Tetrachloride results in decreased expression of PPARGC1A protein]	26882442
896	D008550	Melatonin	PPARGC1A	10891	Rattus norvegicus	10116	Melatonin inhibits the reaction [Doxorubicin results in decreased expression of PPARGC1A protein]	29966675
896	D008550	Melatonin	PRKN	5071	Rattus norvegicus	10116	Melatonin inhibits the reaction [Carbon Tetrachloride results in decreased expression of PRKN protein]	26882442
896	D008550	Melatonin	PRL	5617	Rattus norvegicus	10116	Melatonin inhibits the reaction [Cadmium Chloride affects the expression of PRL mRNA]|Melatonin inhibits the reaction [Cadmium Chloride affects the expression of PRL protein]|Melatonin inhibits the reaction [Cadmium Chloride affects the expression of PRL]	23085516
896	D008550	Melatonin	PRNP	5621	Homo sapiens	9606	Melatonin promotes the reaction [Pioglitazone results in increased expression of PRNP protein]|Pioglitazone promotes the reaction [Melatonin results in increased expression of PRNP protein]|PRNP protein promotes the reaction [Pioglitazone promotes the reaction [Melatonin inhibits the reaction [Indican results in increased expression of CDKN1A protein]]]|PRNP protein promotes the reaction [Melaton…	29734669
896	D008550	Melatonin	PROM1	8842	Homo sapiens	9606	2,4,6-trimethyl-N-(meta-3-trifluoromethylphenyl)benzenesulfonamide affects the reaction [Melatonin results in decreased expression of PROM1 protein]|2,4,6-trimethyl-N-(meta-3-trifluoromethylphenyl)benzenesulfonamide inhibits the reaction [Melatonin results in decreased expression of PROM1 mRNA]|N-caproylsphingosine affects the reaction [Melatonin results in decreased expression of PROM1 protein]|…	30421542
896	D008550	Melatonin	PSEN1	5663	Mus musculus	10090	Melatonin inhibits the reaction [[Maneb co-treated with Paraquat] results in increased expression of PSEN1 mRNA]	23963992
896	D008550	Melatonin	PSMC4	5704	Mus musculus	10090	Melatonin inhibits the reaction [[Maneb co-treated with Paraquat] results in decreased expression of PSMC4 mRNA]	23963992
896	D008550	Melatonin	PSMD3	5709	Mus musculus	10090	[Oxygen deficiency co-treated with Melatonin] results in decreased expression of PSMD3 protein	31325559
896	D008550	Melatonin	PTGS2	5743	Homo sapiens	9606	Melatonin inhibits the reaction [monomethylarsonous acid results in increased expression of PTGS2 mRNA]|Melatonin inhibits the reaction [Arsenic Trioxide results in increased expression of PTGS2 protein]|Melatonin inhibits the reaction [Arsenic Trioxide results in increased expression of PTGS2 mRNA]	18588940
896	D008550	Melatonin	PTGS2	5743	Homo sapiens	9606	Melatonin inhibits the reaction [sodium arsenite results in increased expression of PTGS2 mRNA]	23376440
896	D008550	Melatonin	PTGS2	5743	Mesocricetus auratus	10036	Melatonin inhibits the reaction [bis(4-hydroxyphenyl)sulfone results in increased expression of PTGS2 protein]	33098627
896	D008550	Melatonin	PTGS2	5743	Mesocricetus auratus	10036	Melatonin results in decreased expression of PTGS2 mRNA	20626588
896	D008550	Melatonin	PTGS2	5743	Mus musculus	10090	Melatonin inhibits the reaction [Radon results in decreased expression of PTGS2 mRNA]	33107683
896	D008550	Melatonin	RAB7A	7879	Rattus norvegicus	10116	Melatonin inhibits the reaction [Carbon Tetrachloride results in decreased expression of RAB7A protein]	26882442
896	D008550	Melatonin	RAF1	5894	Mus musculus	10090	Melatonin inhibits the reaction [[Maneb co-treated with Paraquat] results in decreased expression of RAF1 mRNA]	23963992
896	D008550	Melatonin	RARA	5914	Homo sapiens	9606	[Melatonin co-treated with Tretinoin] results in increased activity of RARA protein	10965999
896	D008550	Melatonin	RARA	5914	Homo sapiens	9606	Melatonin promotes the reaction [Tretinoin results in increased activity of RARA protein]	15813899
896	D008550	Melatonin	RELA	5970	Homo sapiens	9606	luzindole inhibits the reaction [Melatonin inhibits the reaction [Methamphetamine affects the localization of RELA protein]]|Melatonin inhibits the reaction [Methamphetamine affects the localization of RELA protein]	26283214
896	D008550	Melatonin	RELA	5970	Mesocricetus auratus	10036	Melatonin inhibits the reaction [bis(4-hydroxyphenyl)sulfone results in increased expression of RELA protein]	33098627
896	D008550	Melatonin	RELA	5970	Mus musculus	10090	Melatonin inhibits the reaction [[diisodecyl phthalate co-treated with Fluorescein-5-isothiocyanate] results in increased phosphorylation of RELA protein]	27871981
896	D008550	Melatonin	RELA	5970	Mus musculus	10090	Melatonin inhibits the reaction [Lipopolysaccharides results in increased localization of RELA protein]	22225513
896	D008550	Melatonin	RELA	5970	Rattus norvegicus	10116	Melatonin inhibits the reaction [Cyclophosphamide results in increased expression of RELA protein]	20433640
896	D008550	Melatonin	RELA	5970	Rattus norvegicus	10116	Melatonin inhibits the reaction [Gentamicins results in increased expression of RELA protein]	22526374
896	D008550	Melatonin	RELA	5970	Rattus norvegicus	10116	Melatonin inhibits the reaction [Tenofovir affects the localization of RELA protein]|Melatonin inhibits the reaction [Tenofovir results in increased expression of RELA mRNA]|Melatonin inhibits the reaction [Tenofovir results in increased expression of and results in increased activity of RELA protein]	27899301
896	D008550	Melatonin	RENBP	5973	Mus musculus	10090	Melatonin inhibits the reaction [sodium arsenite results in increased expression of RENBP protein]	29763682
896	D008550	Melatonin	RGN	9104	Homo sapiens	9606	Pioglitazone promotes the reaction [Melatonin inhibits the reaction [Indican results in decreased expression of RGN protein]]|PRNP protein promotes the reaction [Melatonin promotes the reaction [Pioglitazone inhibits the reaction [Indican results in decreased expression of RGN protein]]]|Melatonin promotes the reaction [Pioglitazone inhibits the reaction [Indican results in decreased expression o…	29734669
896	D008550	Melatonin	RIPK1	8737	Mus musculus	10090	Melatonin inhibits the reaction [sodium arsenite results in increased expression of RIPK1 protein]	29763682
896	D008550	Melatonin	RIPK3	11035	Mus musculus	10090	Melatonin inhibits the reaction [sodium arsenite results in increased expression of RIPK3 protein]	29763682
896	D008550	Melatonin	RIPK3	11035	Rattus norvegicus	10116	[Melatonin co-treated with Thioacetamide] results in increased expression of RIPK3 protein	31967703
896	D008550	Melatonin	RORA	6095	Mus musculus	10090	Melatonin binds to RORA protein	16030176
896	D008550	Melatonin	RPL19	6143	Mus musculus	10090	Melatonin inhibits the reaction [[Maneb co-treated with Paraquat] results in decreased expression of RPL19 mRNA]	23963992
896	D008550	Melatonin	RPL23	9349	Mus musculus	10090	Melatonin inhibits the reaction [RPL23 protein binds to NEDD4 protein]	31325559
896	D008550	Melatonin	RPL3	6122	Mus musculus	10090	Melatonin inhibits the reaction [Oxygen deficiency results in increased expression of RPL3 protein]	31325559
896	D008550	Melatonin	RPS19	6223	Mus musculus	10090	Melatonin inhibits the reaction [RPS19 protein binds to NEDD4 protein]	31325559
896	D008550	Melatonin	RPS7	6201	Mus musculus	10090	Melatonin promotes the reaction [RPS7 protein binds to NEDD4 protein]	31325559
896	D008550	Melatonin	RUNX2	860	Homo sapiens	9606	Melatonin results in increased expression of RUNX2 mRNA	20738756
896	D008550	Melatonin	S100G	795	Rattus norvegicus	10116	Hydrogen Peroxide promotes the reaction [Melatonin results in increased expression of S100G protein]|Melatonin results in increased expression of S100G protein|Melatonin results in increased expression of S100G mRNA	20041988
896	D008550	Melatonin	SHC1	6464	Bos taurus	9913	Melatonin results in decreased expression of SHC1 mRNA|Melatonin analog results in decreased expression of SHC1 mRNA	27233482
896	D008550	Melatonin	SHHA	30269	Danio rerio	7955	[Melatonin co-treated with tanshinone II A sodium sulfonate] inhibits the reaction [decamethrin results in decreased expression of SHHA mRNA]|Melatonin inhibits the reaction [decamethrin results in decreased expression of SHHA mRNA]	31765895
896	D008550	Melatonin	SIRT1	23411	Homo sapiens	9606	sirtinol inhibits the reaction [Melatonin inhibits the reaction [Cadmium results in decreased expression of and results in decreased activity of SIRT1 protein]]|sirtinol inhibits the reaction [Melatonin inhibits the reaction [Cadmium Chloride results in decreased expression of and results in decreased activity of SIRT1 protein]]|luzindole inhibits the reaction [Melatonin inhibits the reaction [Ca…	25159133
896	D008550	Melatonin	SIRT1	23411	Homo sapiens	9606	Melatonin results in decreased expression of SIRT1 protein	21062352
896	D008550	Melatonin	SIRT1	23411	Mesocricetus auratus	10036	Melatonin inhibits the reaction [bis(4-hydroxyphenyl)sulfone results in decreased expression of SIRT1 protein]	33098627
896	D008550	Melatonin	SIRT1	23411	Rattus norvegicus	10116	Melatonin inhibits the reaction [Doxorubicin results in decreased expression of SIRT1 protein]	29966675
896	D008550	Melatonin	SLC18A2	6571	Mus musculus	10090	Melatonin inhibits the reaction [[Paraquat co-treated with Maneb] results in decreased expression of SLC18A2 mRNA]	20964710
896	D008550	Melatonin	SLC22A2	6582	Homo sapiens	9606	Melatonin inhibits the reaction [SLC22A2 protein results in increased uptake of 4-(4-dimethylaminostyryl)-1-methylpyridinium]	21599003
896	D008550	Melatonin	SLC22A2	6582	Mus musculus	10090	Melatonin inhibits the reaction [[Maneb co-treated with Paraquat] results in decreased expression of SLC22A2 mRNA]	23963992
896	D008550	Melatonin	SLC2A4	6517	Mus musculus	10090	Melatonin inhibits the reaction [sodium arsenite results in decreased expression of SLC2A4 protein]	29763682
896	D008550	Melatonin	SLC2A4	6517	Rattus norvegicus	10116	Melatonin inhibits the reaction [Triiodothyronine, Reverse results in decreased expression of SLC2A4 mRNA]	17198541
896	D008550	Melatonin	SLC6A3	6531	Danio rerio	7955	Melatonin affects the reaction [Cocaine affects the expression of SLC6A3 mRNA]	17622340
896	D008550	Melatonin	SLC6A3	6531	Mus musculus	10090	Melatonin inhibits the reaction [manganese chloride results in decreased expression of SLC6A3 protein]	24969583
896	D008550	Melatonin	SLC6A3	6531	Rattus norvegicus	10116	Melatonin inhibits the reaction [Rotenone results in decreased expression of SLC6A3 protein]	18289173
896	D008550	Melatonin	SNCA	6622	Rattus norvegicus	10116	Melatonin inhibits the reaction [Rotenone results in increased expression of SNCA protein]	18289173
896	D008550	Melatonin	SNCA	6622	Rattus norvegicus	10116	Melatonin inhibits the reaction [sodium arsenite promotes the reaction [SNCA protein binds to SNCA protein]]	17645694
896	D008550	Melatonin	SOD1	6647	Bos taurus	9913	Melatonin results in increased expression of SOD1 mRNA|Melatonin analog results in increased expression of SOD1 mRNA	27233482
896	D008550	Melatonin	SOD1	6647	Mus musculus	10090	[aluminum lactate co-treated with Melatonin] results in increased expression of SOD1 mRNA	19405147|19680607
896	D008550	Melatonin	SOD1	6647	Mus musculus	10090	luzindole inhibits the reaction [Melatonin results in increased activity of SOD1 protein]|Melatonin results in increased activity of SOD1 protein	23554006
896	D008550	Melatonin	SOD1	6647	Rattus norvegicus	10116	[aluminum lactate co-treated with Melatonin] results in increased expression of SOD1 mRNA	15589378
896	D008550	Melatonin	SOD1	6647	Rattus norvegicus	10116	[Cadmium Chloride co-treated with Melatonin] results in increased expression of SOD1 mRNA	21442002
896	D008550	Melatonin	SOD1	6647	Rattus norvegicus	10116	Melatonin inhibits the reaction [Indomethacin results in decreased activity of SOD1 protein]	11523592
896	D008550	Melatonin	SOD1	6647	Rattus norvegicus	10116	Melatonin inhibits the reaction [isolevin results in increased expression of SOD1 protein]	20210856
896	D008550	Melatonin	SOD1	6647	Rattus norvegicus	10116	Melatonin inhibits the reaction [Triiodothyronine, Reverse results in decreased activity of and results in decreased expression of SOD1 protein]|Melatonin inhibits the reaction [Triiodothyronine, Reverse results in decreased expression of SOD1 mRNA]	17198541
896	D008550	Melatonin	SOD1	6647	Rattus norvegicus	10116	Melatonin results in increased expression of SOD1 mRNA	15589378|21442002
896	D008550	Melatonin	SOD2	6648	Bos taurus	9913	Melatonin analog results in increased expression of SOD2 mRNA|Melatonin results in increased expression of SOD2 mRNA	27233482
896	D008550	Melatonin	SOD2	6648	Homo sapiens	9606	Melatonin inhibits the reaction [HMOX1 protein results in increased expression of SOD2 mRNA]	10942521
896	D008550	Melatonin	SOD2	6648	Mesocricetus auratus	10036	Melatonin results in increased expression of SOD2 mRNA	20626588
896	D008550	Melatonin	SOD2	6648	Mus musculus	10090	luzindole inhibits the reaction [Melatonin results in increased activity of SOD2 protein]|Melatonin results in increased activity of SOD2 protein	23554006
896	D008550	Melatonin	SOD2	6648	Mus musculus	10090	Melatonin affects the reaction [manganese chloride results in decreased expression of SOD2 protein]	25288107
896	D008550	Melatonin	SOD2	6648	Rattus norvegicus	10116	Melatonin inhibits the reaction [Carbon Tetrachloride results in decreased expression of SOD2 protein]	26882442
896	D008550	Melatonin	SOD2	6648	Rattus norvegicus	10116	Melatonin inhibits the reaction [Indomethacin results in decreased activity of SOD2 protein]	11523592
896	D008550	Melatonin	SOD2	6648	Rattus norvegicus	10116	Melatonin inhibits the reaction [isolevin results in increased expression of SOD2 protein]	20210856
896	D008550	Melatonin	SOD2	6648	Rattus norvegicus	10116	Melatonin results in increased expression of SOD2 mRNA	15589378|16098089|21442002
896	D008550	Melatonin	SOD2	6648	Sus scrofa	9823	Melatonin results in increased expression of SOD2 mRNA	31535366
896	D008550	Melatonin	SQSTM1	8878	Homo sapiens	9606	Melatonin inhibits the reaction [cyfluthrin results in increased expression of SQSTM1 mRNA]	31330490
896	D008550	Melatonin	SQSTM1	8878	Mus musculus	10090	Melatonin inhibits the reaction [Radon results in increased expression of SQSTM1 protein]	33107683
896	D008550	Melatonin	SQSTM1	8878	Rattus norvegicus	10116	Melatonin inhibits the reaction [Carbon Tetrachloride results in increased expression of SQSTM1 protein]	26882442
896	D008550	Melatonin	SREBF1	6720	Mus musculus	10090	Melatonin inhibits the reaction [Lipopolysaccharides affects the localization of SREBF1 protein]	21689150
896	D008550	Melatonin	STAT1	6772	Mus musculus	10090	Melatonin inhibits the reaction [Lipopolysaccharides results in increased activity of STAT1 protein]	21158907
896	D008550	Melatonin	STAT1	6772	Mus musculus	10090	Melatonin inhibits the reaction [Lipopolysaccharides results in increased phosphorylation of STAT1 protein]	22225513
896	D008550	Melatonin	STAT3	6774	Mus musculus	10090	Melatonin inhibits the reaction [diisodecyl phthalate promotes the reaction [Fluorescein-5-isothiocyanate results in increased phosphorylation of STAT3 protein]]	27871981
896	D008550	Melatonin	STAT3	6774	Mus musculus	10090	Melatonin inhibits the reaction [Lipopolysaccharides results in increased phosphorylation of STAT3 protein]	22225513
896	D008550	Melatonin	STAT3	6774	Mus musculus	10090	Melatonin inhibits the reaction [[Maneb co-treated with Paraquat] results in decreased expression of STAT3 mRNA]	23963992
896	D008550	Melatonin	STAT3	6774	Mus musculus	10090	Melatonin results in increased phosphorylation of STAT3 protein|STAT3 protein results in increased susceptibility to Melatonin	21342247
896	D008550	Melatonin	STAT3	6774	Rattus norvegicus	10116	Melatonin inhibits the reaction [[Azoxymethane co-treated with Dextran Sulfate] results in increased expression of STAT3 protein]	19028472
896	D008550	Melatonin	STAT4	6775	Mus musculus	10090	Melatonin inhibits the reaction [[Maneb co-treated with Paraquat] results in decreased expression of STAT4 mRNA]	23963992
896	D008550	Melatonin	STAT5	100135887	Mus musculus	10090	Melatonin inhibits the reaction [diisodecyl phthalate promotes the reaction [Fluorescein-5-isothiocyanate results in increased phosphorylation of STAT5 protein]]	27871981
896	D008550	Melatonin	STAT6	6778	Mus musculus	10090	Melatonin inhibits the reaction [diisodecyl phthalate promotes the reaction [Fluorescein-5-isothiocyanate results in increased phosphorylation of STAT6 protein]]	27871981
896	D008550	Melatonin	SYP	6855	Rattus norvegicus	10116	Melatonin inhibits the reaction [Carmustine results in decreased expression of SYP protein]	17572393
896	D008550	Melatonin	SYP	6855	Rattus norvegicus	10116	Melatonin inhibits the reaction [Methamphetamine results in decreased expression of SYP protein]	19409439
896	D008550	Melatonin	SYT5	6861	Mus musculus	10090	Melatonin inhibits the reaction [[Maneb co-treated with Paraquat] results in decreased expression of SYT5 mRNA]	23963992
896	D008550	Melatonin	TDO2	6999	Rattus norvegicus	10116	[Tolmetin results in decreased activity of TDO2 protein] which results in increased abundance of Melatonin	16952380
896	D008550	Melatonin	TF	7018	Rattus norvegicus	10116	Melatonin results in increased expression of TF protein|[Melatonin results in increased expression of TF protein] which affects the abundance of Iron	18571630
896	D008550	Melatonin	TFAM	7019	Mus musculus	10090	Melatonin inhibits the reaction [nickel chloride results in decreased expression of TFAM protein]	21797922
896	D008550	Melatonin	TFAM	7019	Rattus norvegicus	10116	Melatonin inhibits the reaction [Carbon Tetrachloride results in decreased expression of TFAM protein]	26882442
896	D008550	Melatonin	TFF1	7031	Homo sapiens	9606	Melatonin inhibits the reaction [Estradiol promotes the reaction [ESR1 protein binds to TFF1 promoter]]|Melatonin inhibits the reaction [bisphenol A promotes the reaction [ESR1 protein binds to TFF1 promoter]]	27551335
896	D008550	Melatonin	TFRC	7037	Rattus norvegicus	10116	Melatonin results in decreased expression of TFRC mRNA	17091493|18571630
896	D008550	Melatonin	TFRC	7037	Rattus norvegicus	10116	Melatonin results in decreased expression of TFRC protein	17091493
896	D008550	Melatonin	TGFB1	7040	Danio rerio	7955	Melatonin results in decreased expression of TGFB1 mRNA	21647435
896	D008550	Melatonin	TGFB1	7040	Homo sapiens	9606	[Tretinoin co-treated with Melatonin] results in increased expression of TGFB1 mRNA	9649124
896	D008550	Melatonin	TGFB1	7040	Mus musculus	10090	Melatonin inhibits the reaction [[Maneb co-treated with Paraquat] results in increased expression of TGFB1 mRNA]	23963992
896	D008550	Melatonin	TGFB1	7040	Rattus norvegicus	10116	Melatonin inhibits the reaction [Carbon Tetrachloride results in increased expression of TGFB1 mRNA]	26882442
896	D008550	Melatonin	TGFB1	7040	Rattus norvegicus	10116	Melatonin inhibits the reaction [Carmustine results in decreased expression of TGFB1 protein]	17572393
896	D008550	Melatonin	TH	7054	Mus musculus	10090	Melatonin inhibits the reaction [manganese chloride results in decreased expression of TH protein]	24969583
896	D008550	Melatonin	TH	7054	Mus musculus	10090	Melatonin inhibits the reaction [[Paraquat co-treated with Maneb] results in decreased expression of TH protein]	20964710
896	D008550	Melatonin	TH	7054	Rattus norvegicus	10116	Melatonin inhibits the reaction [Methamphetamine results in decreased expression of TH protein]	19409439
896	D008550	Melatonin	TH	7054	Rattus norvegicus	10116	Melatonin inhibits the reaction [Rotenone results in decreased expression of TH protein]	18289173
896	D008550	Melatonin	TIMP2	7077	Rattus norvegicus	10116	Melatonin inhibits the reaction [Indomethacin results in increased expression of TIMP2 protein]	16934674
896	D008550	Melatonin	TLR4	7099	Rattus norvegicus	10116	Melatonin inhibits the reaction [TLR4 protein promotes the reaction [MYD88 protein binds to LY96 protein binds to CD14 protein]]|Melatonin inhibits the reaction [tetrachlorobenzoquinone results in increased expression of TLR4 mRNA]	28238930
896	D008550	Melatonin	TLR4	7099	Rattus norvegicus	10116	Melatonin inhibits the reaction [tetrachlorobenzoquinone results in increased expression of TLR4 protein]	27413111|28238930
896	D008550	Melatonin	TLR4	7099	Rattus norvegicus	10116	Melatonin inhibits the reaction [tetrachlorobenzoquinone results in increased localization of TLR4 protein]	27413111
896	D008550	Melatonin	TNF	7124	Homo sapiens	9606	Melatonin inhibits the reaction [Methamphetamine results in increased expression of TNF mRNA]|luzindole inhibits the reaction [Melatonin inhibits the reaction [Methamphetamine results in increased expression of TNF mRNA]]|MTNR1B protein promotes the reaction [Melatonin inhibits the reaction [Methamphetamine results in increased expression of TNF mRNA]]	26283214
896	D008550	Melatonin	TNF	7124	Homo sapiens	9606	Melatonin results in decreased secretion of TNF protein	30595364
896	D008550	Melatonin	TNF	7124	Mesocricetus auratus	10036	Melatonin results in decreased expression of TNF mRNA	20626588
896	D008550	Melatonin	TNF	7124	Mus musculus	10090	Gonadal Steroid Hormones affects the reaction [Melatonin affects the expression of TNF protein]	16373423
896	D008550	Melatonin	TNF	7124	Mus musculus	10090	Melatonin inhibits the reaction [[Galactosamine co-treated with Lipopolysaccharides] results in increased expression of TNF protein]	17602819
896	D008550	Melatonin	TNF	7124	Mus musculus	10090	Melatonin inhibits the reaction [[Maneb co-treated with Paraquat] results in increased expression of TNF mRNA]	23963992
896	D008550	Melatonin	TNF	7124	Mus musculus	10090	Melatonin inhibits the reaction [sodium arsenite results in increased expression of TNF protein]	29763682
896	D008550	Melatonin	TNF	7124	Rattus norvegicus	10116	[Melatonin co-treated with Folic Acid] inhibits the reaction [Carbon Tetrachloride results in increased expression of TNF mRNA]	23374533
896	D008550	Melatonin	TNF	7124	Rattus norvegicus	10116	Melatonin inhibits the reaction [[Azoxymethane co-treated with Dextran Sulfate] results in increased expression of TNF protein]	19028472
896	D008550	Melatonin	TNF	7124	Rattus norvegicus	10116	Melatonin inhibits the reaction [Carbon Tetrachloride results in increased secretion of TNF protein]	15714805
896	D008550	Melatonin	TNF	7124	Rattus norvegicus	10116	Melatonin inhibits the reaction [Methamphetamine results in increased expression of TNF mRNA]	20374443
896	D008550	Melatonin	TNF	7124	Rattus norvegicus	10116	Melatonin inhibits the reaction [Streptozocin results in increased expression of TNF protein]	32554039
896	D008550	Melatonin	TNF	7124	Rattus norvegicus	10116	Melatonin inhibits the reaction [Taurocholic Acid results in increased expression of TNF protein]	19080501
896	D008550	Melatonin	TNF	7124	Rattus norvegicus	10116	Melatonin inhibits the reaction [tetrachlorobenzoquinone results in increased expression of and results in increased secretion of TNF protein]	27413111
896	D008550	Melatonin	TNF	7124	Rattus norvegicus	10116	Melatonin inhibits the reaction [tetrachlorobenzoquinone results in increased expression of TNF protein]|Melatonin inhibits the reaction [tetrachlorobenzoquinone results in increased expression of TNF mRNA]	28238930
896	D008550	Melatonin	TNFAIP3	7128	Mus musculus	10090	Melatonin inhibits the reaction [[Maneb co-treated with Paraquat] results in increased expression of TNFAIP3 mRNA]	23963992
896	D008550	Melatonin	TNFRSF1B	7133	Mus musculus	10090	TNFRSF1B protein results in increased susceptibility to Melatonin	21342247
896	D008550	Melatonin	TP53	7157	Homo sapiens	9606	Melatonin inhibits the reaction [Cisplatin results in increased phosphorylation of and results in increased expression of TP53 protein]	24799992
896	D008550	Melatonin	TP53	7157	Homo sapiens	9606	Melatonin results in increased expression of TP53 protein	12071473|19012662
896	D008550	Melatonin	TP53	7157	Rattus norvegicus	10116	Melatonin inhibits the reaction [bisphenol A results in increased expression of TP53 protein]	25454643
896	D008550	Melatonin	TP53	7157	Rattus norvegicus	10116	Melatonin inhibits the reaction [Hydrogen Peroxide results in increased expression of TP53 protein]	20041988
896	D008550	Melatonin	TP53	7157	Rattus norvegicus	10116	Melatonin inhibits the reaction [Puromycin Aminonucleoside results in increased expression of TP53 protein]	14993511
896	D008550	Melatonin	TP53	7157	Sus scrofa	9823	Melatonin results in decreased expression of TP53 mRNA|Melatonin inhibits the reaction [Malathion results in increased expression of TP53 mRNA]	31535366
896	D008550	Melatonin	TPH2	121278	Danio rerio	7955	TPH2 protein affects the chemical synthesis of Melatonin	15281067
896	D008550	Melatonin	TRADD	8717	Mus musculus	10090	Melatonin inhibits the reaction [sodium arsenite results in increased expression of TRADD protein]	29763682
896	D008550	Melatonin	TRAPPC6A	79090	Homo sapiens	9606	Melatonin inhibits the reaction [cyfluthrin results in decreased expression of TRAPPC6A mRNA]	31330490
896	D008550	Melatonin	TRP53	22059	Mus musculus	10090	Melatonin inhibits the reaction [[Maneb co-treated with Paraquat] results in increased expression of TRP53 mRNA]	23963992
896	D008550	Melatonin	TRP53	22059	Mus musculus	10090	Melatonin inhibits the reaction [[Paraquat co-treated with Maneb] results in increased activity of TRP53 protein modified form]|Melatonin inhibits the reaction [[Paraquat co-treated with Maneb] results in decreased expression of TRP53 protein]	20964710
896	D008550	Melatonin	TSHB	7252	Rattus norvegicus	10116	Melatonin inhibits the reaction [Cadmium Chloride affects the expression of TSHB]	23085516
896	D008550	Melatonin	TSHB	7252	Rattus norvegicus	10116	Melatonin inhibits the reaction [Cadmium Chloride results in decreased expression of TSHB mRNA]|Melatonin inhibits the reaction [Cadmium results in decreased expression of TSHB mRNA]	16948784
896	D008550	Melatonin	TSLP	85480	Mus musculus	10090	Melatonin inhibits the reaction [diisodecyl phthalate promotes the reaction [Fluorescein-5-isothiocyanate results in increased expression of TSLP protein]]	27871981
896	D008550	Melatonin	TUBB5	22154	Mus musculus	10090	Melatonin inhibits the reaction [[Maneb co-treated with Paraquat] results in decreased expression of TUBB5 mRNA]	23963992
[truncated: 13 more rows]

## Sheet: AD-Melatonin overlapped
	AD-Mel Overlapped genes
1	APP
2	GSK3B
3	MAPT
4	PSEN1
5	BACE1
6	IL1B
[truncated: 217 more rows]
